# Supplementary material for: Transposable elements may enhance antiviral resistance in HIV-1 elite controllers
Source: bioRxiv. 2023 Dec 12:2023.12.11.571123. Preprint. [Version 1] doi: 10.1101/2023.12.11.571123 (PMC10760019; doi:10.1101/2023.12.11.571123)
Supplement: Supplement 1 [file media-1.xlsx]

## Sheet: Sheet1
GeneID	baseMean	log2FoldChange	lfcSE	stat	pvalue	padj
IL3	649.957	-2.53452	0.186045	-13.6231	2.91728e-42	5.73974e-38
AK4	3578.78	-1.01048	0.0911119	-11.0905	1.39509e-28	1.37242e-24
CCR2	1421.36	-2.7194	0.320356	-8.48867	2.09009e-17	1.37075e-13
IL9	1228.86	-2.00494	0.239493	-8.37163	5.68288e-17	2.79527e-13
LIN37	30.912	8.61513	1.04025	8.28177	1.2136e-16	4.7755e-13
RPS9P1	96.3265	2.0878	0.260133	8.02592	1.0077e-15	3.30441e-12
IFITM3	426.28	3.42647	0.436524	7.84943	4.17922e-15	1.17466e-11
ANKRD55	139.564	2.28118	0.30633	7.4468	9.5628e-14	2.35185e-10
LHPP	225.291	1.06836	0.146923	7.27161	3.55223e-13	7.76556e-10
CORO6	67.9256	1.6077	0.22394	7.17917	7.01355e-13	1.37992e-09
KIAA1147	3111.25	0.621545	0.0875304	7.10091	1.23942e-12	2.21687e-09
LAIR2	48.4293	2.57574	0.377547	6.82231	8.95882e-12	1.42592e-08
CCL1	106.694	-3.18119	0.466787	-6.81507	9.42156e-12	1.42592e-08
CAPG	422.77	1.68334	0.249234	6.75406	1.43766e-11	1.92848e-08
C1ORF228	219.621	1.32949	0.196938	6.75081	1.47025e-11	1.92848e-08
IFIT2	1292.21	4.21941	0.634981	6.64494	3.03337e-11	3.7301e-08
TMEM184C	1120.06	-0.909182	0.137215	-6.62596	3.45005e-11	3.99292e-08
RPL10P3	30.408	-6.74654	1.02257	-6.5976	4.17862e-11	4.56746e-08
TOX2	135.498	2.18899	0.332509	6.58325	4.6026e-11	4.76611e-08
C6ORF48	2857.08	1.73085	0.269582	6.42049	1.35838e-10	1.3363e-07
XPNPEP3	996.113	-1.04142	0.16426	-6.34005	2.29698e-10	2.15205e-07
C4ORF26	125.572	-2.73912	0.432704	-6.33023	2.44793e-10	2.18923e-07
MB	75.8285	-2.93477	0.46539	-6.30605	2.86255e-10	2.44873e-07
NRP1	79.0303	-2.23847	0.357118	-6.26816	3.65334e-10	2.99498e-07
SFI1	2595.26	0.888296	0.145555	6.10281	1.04218e-09	8.20192e-07
ZNF334	59.2183	2.16683	0.366421	5.91349	3.34944e-09	2.48243e-06
CDK5R1	346.505	1.03735	0.175504	5.9107	3.40663e-09	2.48243e-06
SPSB2	68.9787	1.67399	0.28522	5.86911	4.38153e-09	3.01432e-06
RUFY4	25.3238	2.35426	0.401285	5.8668	4.44297e-09	3.01432e-06
B3GALT2	32.6776	-1.89579	0.324171	-5.84813	4.97142e-09	3.26042e-06
IGHV1OR15-3	19.185	-2.61512	0.447939	-5.83812	5.27927e-09	3.35063e-06
ANXA2P2	7002.02	-1.10133	0.191922	-5.73845	9.55474e-09	5.87467e-06
SLC37A1	609.247	0.936864	0.163967	5.71373	1.1053e-08	6.58991e-06
HLA-F	1540.81	1.18526	0.208426	5.68673	1.29499e-08	7.29215e-06
AK4P1	683.468	-0.87929	0.154629	-5.68643	1.29721e-08	7.29215e-06
LGALS3BP	982.947	1.58014	0.279084	5.66188	1.49727e-08	8.18302e-06
FGFR1	731.932	1.91562	0.340263	5.6298	1.80415e-08	9.59367e-06
CCR6	975.594	-1.19223	0.212409	-5.61291	1.9895e-08	1.03009e-05
ARMCX2	159.103	1.11657	0.201175	5.55023	2.8529e-08	1.43189e-05
TNFRSF8	2945.17	-1.55246	0.279889	-5.5467	2.91109e-08	1.43189e-05
SLC19A2	1534.56	-0.967135	0.175008	-5.52625	3.27153e-08	1.56993e-05
FAM175A	527.915	0.80898	0.146608	5.51797	3.4294e-08	1.60651e-05
IFIT3	1183	3.74897	0.684991	5.47303	4.42417e-08	2.02431e-05
AC010982	24.5315	-2.85652	0.522596	-5.46603	4.60224e-08	2.05793e-05
COL6A2	82.7925	1.48606	0.272175	5.45993	4.76335e-08	2.08264e-05
BTN3A1	1762.61	0.829625	0.153698	5.39776	6.74778e-08	2.88614e-05
CUZD1	230.978	-1.08538	0.203643	-5.3298	9.83201e-08	4.11584e-05
NEXN	96.1423	2.09291	0.39477	5.30159	1.14801e-07	4.70566e-05
LMBR1L	594.37	0.648348	0.123108	5.26651	1.39039e-07	5.55929e-05
CD226	5147.01	-0.935042	0.177644	-5.26358	1.41278e-07	5.55929e-05
PTGR1	43.0986	2.03473	0.38852	5.23713	1.63089e-07	6.29173e-05
RP11-58E21	868.625	-1.1893	0.22847	-5.20549	1.9349e-07	7.321e-05
RGPD6	2055.98	0.425404	0.0822653	5.17113	2.32688e-07	8.63799e-05
CXCR6	1625.76	-1.85459	0.359887	-5.15327	2.55982e-07	9.22156e-05
AD000671	122.091	2.39977	0.465798	5.15196	2.57782e-07	9.22156e-05
CCR5	746.943	-2.42677	0.471806	-5.14358	2.69557e-07	9.35224e-05
SP140L	1137.39	0.55217	0.107371	5.14261	2.70942e-07	9.35224e-05
ABCG1	422.055	1.88335	0.366737	5.13543	2.81493e-07	9.54893e-05
PTP4A3	772.386	1.46097	0.285979	5.10866	3.24459e-07	0.000108199
FAM57A	623.396	-0.696452	0.137203	-5.07607	3.85324e-07	0.000124867
SLC39A6	2883.85	-0.653201	0.128705	-5.07518	3.87134e-07	0.000124867
SNORD3B-2	189.135	-9.0992	1.79693	-5.06374	4.11101e-07	0.000130458
PTPN6	2707.7	0.820134	0.162642	5.04258	4.59303e-07	0.000143441
RP4-758J24	22.4281	1.90681	0.378978	5.03146	4.86753e-07	0.000147248
FAM21B	485.92	-3.40602	0.677197	-5.02958	4.91543e-07	0.000147248
TRAPPC6A	178.042	1.11925	0.222575	5.02865	4.93944e-07	0.000147248
RAB37	157.065	1.65263	0.329504	5.01551	5.28935e-07	0.000155325
IDH2	2126.55	0.929799	0.18566	5.00808	5.49755e-07	0.000159065
MB21D2	1294.16	-1.62385	0.325363	-4.99089	6.01022e-07	0.000169709
UBXN8	189.831	-1.15447	0.231358	-4.99	6.03795e-07	0.000169709
KANK1	308.228	-2.13098	0.428282	-4.97565	6.50291e-07	0.000180204
UBA7	936.112	0.844963	0.170174	4.96528	6.86018e-07	0.000187464
TNNT3	56.4888	3.26649	0.658224	4.96258	6.95631e-07	0.000187487
CD38	1944.01	1.67199	0.337329	4.95656	7.17512e-07	0.000190771
CRTAM	147.365	-1.9181	0.387595	-4.94872	7.47018e-07	0.000195968
CHEK2	728.351	0.78811	0.159598	4.9381	7.88886e-07	0.000204228
USP35	477.405	0.834984	0.169249	4.93346	8.07841e-07	0.000206419
RP11-94L15	2686.06	-0.686017	0.139754	-4.90876	9.16548e-07	0.000231193
RP11-326C3	245.384	1.73114	0.352909	4.90534	9.32647e-07	0.000232276
SREBF1	1413.74	1.19718	0.244662	4.89318	9.92209e-07	0.000244021
PPP2R2B	110.522	-1.70622	0.351414	-4.8553	1.20204e-06	0.000291978
HYI	77.8366	1.17693	0.243673	4.82994	1.36577e-06	0.000327701
ZC3H6	691.758	1.07255	0.22234	4.82392	1.40761e-06	0.00033367
MIR4435-1HG	1653.05	-1.45213	0.301353	-4.81872	1.44482e-06	0.000336269
CCDC163P	191.439	0.837537	0.173848	4.81763	1.45275e-06	0.000336269
SUSD3	872.298	0.837644	0.174407	4.8028	1.56462e-06	0.000357953
EPOR	203.27	0.931436	0.194297	4.79389	1.63579e-06	0.000366827
BCL6	1998.83	1.19258	0.248922	4.79096	1.65981e-06	0.000366827
TRAT1	2055.58	-0.769845	0.160725	-4.78982	1.66927e-06	0.000366827
LCMT2	528.939	-0.993347	0.207432	-4.78878	1.67799e-06	0.000366827
ARL11	41.415	1.60514	0.335443	4.78513	1.70878e-06	0.000369454
AC017002	1375.16	-1.31232	0.275418	-4.76484	1.89004e-06	0.000404202
CRELD1	266.083	0.833232	0.175232	4.75501	1.98435e-06	0.000419808
IFIT1	541.966	4.7537	1.0069	4.72111	2.34558e-06	0.00049095
TTC28	156.447	1.49815	0.318087	4.70988	2.47867e-06	0.000513345
ABCD1	196.828	1.41684	0.301448	4.7001	2.60031e-06	0.000532929
CCDC28B	119.995	0.911871	0.194209	4.69531	2.66208e-06	0.000539962
SEC31B	2929.46	1.46025	0.31199	4.68043	2.86272e-06	0.000574735
RP11-887P2	8568.62	-0.462843	0.0990153	-4.67446	2.94727e-06	0.000585733
ETFB	1097.64	0.872545	0.187377	4.65662	3.21436e-06	0.000629568
CTB-102L5	443.801	1.14241	0.245388	4.65551	3.23183e-06	0.000629568
TGFBR1	3137.18	-0.872399	0.1878	-4.64536	3.39482e-06	0.000654835
FAM47E-STBD1	198.909	-1.45972	0.314748	-4.63774	3.52241e-06	0.000672848
C19ORF38	69.644	1.76907	0.381694	4.63478	3.57311e-06	0.00067597
DNAJB5	319.878	1.20999	0.261413	4.62864	3.68071e-06	0.000689696
SRXN1	860.918	-0.84866	0.183673	-4.62049	3.82826e-06	0.000710576
NME1	224.347	-11.0736	2.40312	-4.608	4.06556e-06	0.000747569
GZMA	1431.92	-2.36802	0.514124	-4.60593	4.10634e-06	0.000748077
MIA3	1606.14	0.49054	0.106743	4.59551	4.3169e-06	0.000777221
LGALS9	489.161	2.06655	0.449822	4.59414	4.34533e-06	0.000777221
IL10	475.761	-2.87588	0.626922	-4.58729	4.49029e-06	0.000795914
PGRMC1	1754	-0.582311	0.127279	-4.57506	4.76073e-06	0.000827609
GSTA4	242.426	1.69564	0.370651	4.57475	4.76785e-06	0.000827609
TMEM200A	97.2069	-1.20719	0.263993	-4.57279	4.81262e-06	0.000827609
SLC22A18	86.538	1.13488	0.248239	4.57172	4.83736e-06	0.000827609
TOM1	459.503	1.03043	0.225626	4.56698	4.94796e-06	0.000839234
SPINT2	303.967	1.28255	0.281574	4.55495	5.23976e-06	0.000881131
PRKAR2A	2448.57	-0.620216	0.136873	-4.53132	5.8615e-06	0.000977331
ATP6V1C1	1351.16	-0.644609	0.142397	-4.52686	5.98672e-06	0.000983999
TNXB	59.8815	2.28882	0.505667	4.52634	6.00152e-06	0.000983999
GALNT4	1135.75	-1.08001	0.239077	-4.51743	6.25954e-06	0.00101782
TPCN1	987.33	0.874273	0.193652	4.51466	6.34172e-06	0.00102273
CLOCK	1074.47	-0.551938	0.122447	-4.50757	6.55752e-06	0.00104894
FAM167A	71.8695	-1.48025	0.329681	-4.48995	7.12398e-06	0.00113036
SLC16A5	259.045	1.47745	0.329523	4.4836	7.33949e-06	0.00115524
TMEM97	1440.81	-0.904665	0.201982	-4.47895	7.50114e-06	0.00117131
ZHX1	1232.54	-0.978407	0.219944	-4.44844	8.64954e-06	0.00134
MEGF6	79.7292	1.0415	0.234918	4.43347	9.27272e-06	0.00142532
LPXN	6046.93	-0.461467	0.104181	-4.42948	9.44604e-06	0.00143805
HLA-C	13393.2	1.11636	0.252102	4.42821	9.50171e-06	0.00143805
SH2D3C	1531.82	0.943633	0.213674	4.41624	1.00434e-05	0.00150843
IRF2BP2	5845.59	0.84357	0.191215	4.41163	1.02596e-05	0.00152922
CTD-3064M3	20.3671	2.14661	0.487226	4.40577	1.05407e-05	0.0015593
SMAD1	147.511	1.85432	0.4212	4.40248	1.07022e-05	0.00157138
APOL2	2425.77	-0.752111	0.0953944	-7.88423	0.000206765	0.00167214
TSPAN3	1082.62	-0.677767	0.154639	-4.38291	1.17104e-05	0.00169484
RAB11FIP4	1608.57	0.597366	0.136336	4.38158	1.17824e-05	0.00169484
CHML	1216.17	-0.806801	0.18415	-4.38122	1.18014e-05	0.00169484
RP11-301G21	454.051	-0.860499	0.196512	-4.37886	1.19304e-05	0.00170094
ARSB	1194.22	-0.626237	0.143174	-4.37395	1.2202e-05	0.00172716
ABTB2	303.671	-1.49665	0.343022	-4.36311	1.28225e-05	0.00180202
CA2	181.441	-1.61244	0.370432	-4.35285	1.34382e-05	0.00187515
LEMD2	1398.86	0.528943	0.121733	4.34511	1.39208e-05	0.00191791
LGMN	280.71	-1.51572	0.348857	-4.34481	1.39396e-05	0.00191791
SNRPA	3218.06	0.510965	0.117735	4.33994	1.42518e-05	0.00194726
PHGDH	1881.01	1.84123	0.424944	4.33288	1.4717e-05	0.00199695
STRCP1	9.71844	6.93649	1.60276	4.32783	1.50586e-05	0.00200944
CTD-2620I22	147.575	-1.05962	0.244869	-4.3273	1.50951e-05	0.00200944
SPNS3	179.263	2.52054	0.582515	4.327	1.51155e-05	0.00200944
MEMO1P1	1187.99	-0.515004	0.119197	-4.32062	1.5559e-05	0.00205452
MFSD1	703.139	-0.718118	0.166327	-4.31751	1.57801e-05	0.00206952
ALPK1	1005.17	1.08071	0.250392	4.31607	1.5883e-05	0.00206952
GLS2	59.0926	1.19125	0.276214	4.31278	1.61212e-05	0.00208215
ETV3	1924.44	0.759974	0.176254	4.31182	1.61916e-05	0.00208215
MCAM	196.785	-1.35031	0.313388	-4.30876	1.64171e-05	0.00208832
RP3-428L16	37.3871	-1.74031	0.403944	-4.30829	1.64519e-05	0.00208832
ZDHHC16	1196.39	-0.623752	0.14488	-4.30531	1.66755e-05	0.00210314
DYRK4	416.542	0.873066	0.202948	4.30193	1.69319e-05	0.00211236
ATP8B3	159.442	1.38171	0.321213	4.30152	1.69633e-05	0.00211236
DDIT4	15981.6	0.773141	0.179822	4.29949	1.71195e-05	0.00211841
ANKRD36BP2	43.6831	1.60686	0.374143	4.29477	1.74874e-05	0.0021504
MBNL3	1027.27	-0.558591	0.13034	-4.28566	1.82198e-05	0.00222613
TSKS	29.3006	2.25419	0.526148	4.28432	1.83295e-05	0.00222613
PPP1R32	59.2564	1.58208	0.370282	4.27264	1.93169e-05	0.00233023
STX3	875.573	-0.893627	0.209334	-4.2689	1.96435e-05	0.00233023
IFT122	421.722	0.648446	0.151905	4.26876	1.96565e-05	0.00233023
TOP1MT	388.615	0.944405	0.221239	4.26871	1.96604e-05	0.00233023
RUFY3	469.857	0.579747	0.13592	4.26536	1.99579e-05	0.00235133
ZSCAN18	180.994	0.821431	0.192821	4.26006	2.04368e-05	0.00239291
ZNF232	440.866	-0.940151	0.220756	-4.25879	2.05541e-05	0.00239291
MREG	351.132	-0.86527	0.203778	-4.24613	2.17494e-05	0.00249456
FLT4	44.8955	2.68528	0.632569	4.24505	2.18547e-05	0.00249456
SMIM13	886.038	-0.548336	0.129189	-4.24444	2.19144e-05	0.00249456
STT3A	3431.4	-0.545987	0.128679	-4.24303	2.20526e-05	0.00249456
SLC30A1	561.658	-1.02075	0.240575	-4.24294	2.20611e-05	0.00249456
ITGA4	3870.99	-0.892322	0.210528	-4.23849	2.25026e-05	0.00252994
SOX2	25.7264	-2.2828	0.539245	-4.23332	2.30263e-05	0.00257411
LGMNP1	120.389	-1.72389	0.407725	-4.22807	2.35702e-05	0.00262002
STAT1	15681.7	0.794199	0.156464	5.07593	0.000539829	0.00269572
FZD3	695.251	-1.1902	0.282035	-4.22003	2.44273e-05	0.00270004
CRLF2	32.9662	2.30111	0.546755	4.20867	2.56876e-05	0.00282349
DAK	388.102	0.640239	0.152506	4.19813	2.69125e-05	0.00294169
ZNF667-AS1	46.0139	2.01667	0.481352	4.18959	2.79453e-05	0.0030377
PLA2G6	382.39	0.938078	0.224069	4.18656	2.8322e-05	0.00306173
DCUN1D3	460.901	-1.9234	0.459971	-4.18157	2.89508e-05	0.0031126
SUV420H2	209.913	1.36357	0.326617	4.17483	2.98205e-05	0.00318868
LINC00158	60.5552	-2.24762	0.538913	-4.17066	3.03721e-05	0.00323011
ODC1	4136.1	-0.974076	0.233914	-4.16425	3.12371e-05	0.00330425
ZNF516	307.572	0.691012	0.166074	4.16086	3.17047e-05	0.0033316
TRIP10	595.592	0.927647	0.222996	4.15993	3.18343e-05	0.0033316
RP11-307L3	778.352	-0.568302	0.136674	-4.15809	3.20917e-05	0.00334076
AC115115	55.8306	1.08497	0.261096	4.15546	3.2464e-05	0.00336173
MSH2	3225.94	-0.457648	0.110218	-4.1522	3.29288e-05	0.00339202
C1ORF162	133.528	0.8527	0.205734	4.14467	3.40297e-05	0.00348042
MLPH	9.36195	3.06287	0.739123	4.14393	3.41409e-05	0.00348042
OSBPL6	156.394	2.07652	0.501945	4.13694	3.51962e-05	0.00356951
CACNA1H	19.314	2.10633	0.509696	4.13253	3.58797e-05	0.00360232
ROCK1P1	180.475	1.80937	0.437924	4.13171	3.6008e-05	0.00360232
RPL3P9	60.1418	3.91716	0.948162	4.13132	3.6069e-05	0.00360232
RNASET2	832.898	1.15312	0.279329	4.12816	3.65675e-05	0.00363367
QPCTL	460.429	0.848184	0.205563	4.12615	3.68884e-05	0.00364008
SIDT1	908.143	0.546023	0.132355	4.12544	3.70021e-05	0.00364008
ATHL1	2423.91	1.69243	0.410621	4.12164	3.76181e-05	0.00368227
BICC1	72.8677	-2.33623	0.567074	-4.1198	3.79206e-05	0.00369351
ISG20	609.706	2.12979	0.517195	4.11796	3.82235e-05	0.00370466
C1QTNF6	142.692	0.975229	0.236958	4.11563	3.86128e-05	0.00372405
ZWINT	2324.35	-0.813956	0.197863	-4.11373	3.89309e-05	0.00373641
ADA	634.187	0.724663	0.176317	4.10999	3.9567e-05	0.00377546
ZDHHC14	389.493	-0.915055	0.222718	-4.10858	3.98097e-05	0.00377546
TRMT10C	2004.49	-0.772813	0.188184	-4.10669	4.01373e-05	0.00377546
KLF10	1040.82	-0.618491	0.150653	-4.10541	4.03595e-05	0.00377546
PANX1	809.674	-0.719145	0.175183	-4.1051	4.04135e-05	0.00377546
NOVA1	5.79997	3.45427	0.841545	4.10467	4.04891e-05	0.00377546
IQGAP3	646.217	0.886285	0.216069	4.10186	4.09841e-05	0.0038036
IGHV4-34	26.8863	-1.93883	0.4736	-4.09382	4.24323e-05	0.00391951
AC020571	547.944	-1.59925	0.39087	-4.09153	4.28542e-05	0.00392926
MDGA1	57.2035	-4.09142	1.0002	-4.09061	4.30231e-05	0.00392926
RRP36	1925.86	-0.737209	0.180247	-4.09	4.31369e-05	0.00392926
OAS1	1429.33	2.54166	0.622207	4.08491	4.40941e-05	0.00399794
RAB4B	325.598	1.48389	0.363522	4.08198	4.46538e-05	0.00402491
TRBV24-1	56.9222	1.2468	0.30561	4.07972	4.50903e-05	0.00402491
HMOX1	99.7829	-1.54744	0.379317	-4.07953	4.51264e-05	0.00402491
ALDH16A1	293.235	0.831346	0.203806	4.0791	4.52099e-05	0.00402491
PCGF2	30.5598	2.02844	0.497406	4.07804	4.54168e-05	0.00402511
MPZ	124.487	0.954122	0.234069	4.07624	4.57707e-05	0.00403829
PARVG	900.602	0.967559	0.237492	4.07407	4.61985e-05	0.00405602
SGSM3	597.374	0.934181	0.229352	4.07314	4.6384e-05	0.00405602
PIF1	588.718	0.837816	0.205842	4.07018	4.69762e-05	0.00408964
ROBO3	72.1368	1.41309	0.347559	4.06574	4.78799e-05	0.00414994
RBM8A	3484.85	-0.532878	0.131152	-4.06304	4.84374e-05	0.00417985
XCL2	30.0666	-2.29739	0.56563	-4.06165	4.87272e-05	0.00418649
RHPN1	260.977	1.83236	0.452142	4.05262	5.06466e-05	0.00432394
DTWD2	755.956	-0.823552	0.203242	-4.05207	5.07665e-05	0.00432394
SMG8	100.461	-7.30051	1.80638	-4.04153	5.31041e-05	0.00449654
PSMD5-AS1	1673.61	1.1526	0.285238	4.04083	5.32618e-05	0.00449654
MPP7	383.504	1.17706	0.291428	4.03895	5.36908e-05	0.00449654
POGK	3650.92	-0.508544	0.125912	-4.03888	5.37071e-05	0.00449654
RORC	940.091	-1.20465	0.298395	-4.03712	5.41113e-05	0.00451118
PPP4R1	1452.34	-0.669458	0.165898	-4.03537	5.45163e-05	0.00452578
ATP9A	385.909	0.846557	0.20987	4.03373	5.48992e-05	0.00453841
IRF2BPL	727.814	0.919875	0.228496	4.02579	5.67847e-05	0.00467464
AKAP8L	1069.31	0.597912	0.148599	4.02366	5.73004e-05	0.00469744
CTD-3099C6	78.8743	-1.04061	0.258981	-4.01809	5.86723e-05	0.00476441
C20ORF24	2475.27	-0.650799	0.161973	-4.01795	5.8707e-05	0.00476441
LZTS1	182.483	0.991489	0.246864	4.01633	5.91108e-05	0.00476441
WASH6P	233.306	1.7602	0.438294	4.01603	5.91871e-05	0.00476441
FOXK1	2120.13	0.777866	0.193718	4.01547	5.93281e-05	0.00476441
PNPLA7	142.68	2.04078	0.509202	4.0078	6.12873e-05	0.00488738
TWF1P1	545.09	-0.496989	0.124014	-4.00753	6.13562e-05	0.00488738
ADAMTS7	33.0866	2.53337	0.632714	4.00397	6.22885e-05	0.00494164
RASL11B	12.8797	-2.26727	0.566988	-3.9988	6.36643e-05	0.00502483
AC017076	30.4885	2.578	0.644864	3.99774	6.39503e-05	0.00502483
PLCB1	295.212	-1.99618	0.499398	-3.99717	6.41034e-05	0.00502483
ERI1	2844.28	-0.568183	0.142206	-3.9955	6.45589e-05	0.00504046
FRA10AC1	656.796	0.482153	0.120738	3.9934	6.51328e-05	0.00504938
GGT5	18.7456	5.2114	1.30507	3.9932	6.51864e-05	0.00504938
SP110	2107.99	0.796804	0.199607	3.99187	6.55545e-05	0.00505798
P2RY14	111.046	-1.11191	0.278795	-3.98826	6.65589e-05	0.00511541
PSMB9	2018.37	0.842685	0.2114	3.98622	6.71357e-05	0.00513967
CKAP4	365.442	1.3223	0.331851	3.98462	6.75877e-05	0.00515422
SV2A	645.769	0.873493	0.219597	3.97772	6.95805e-05	0.0052857
LINC00299	133.637	-1.8466	0.464523	-3.97527	7.02993e-05	0.00530063
OAS3	3523.07	2.12574	0.534847	3.97448	7.05326e-05	0.00530063
EXTL2	310.437	-0.942412	0.237126	-3.9743	7.05853e-05	0.00530063
WBP1	249.99	0.999093	0.251571	3.97142	7.14449e-05	0.00534478
RPL3P3	24.8809	3.27473	0.825534	3.9668	7.2844e-05	0.00541119
MRPL35P3	140.49	-1.02367	0.258067	-3.96667	7.28826e-05	0.00541119
DACT2	8.53942	4.44586	1.12197	3.96256	7.41507e-05	0.00547382
NKIRAS1	212.179	-0.671904	0.169581	-3.96213	7.42826e-05	0.00547382
EIF5	5450.71	-0.498013	0.125775	-3.95955	7.50903e-05	0.00551269
POLE4	356.463	-0.861708	0.217721	-3.95786	7.56244e-05	0.00552431
RP5-935K16	312.984	-0.723515	0.182832	-3.95727	7.58101e-05	0.00552431
PSD	74.0543	1.27817	0.323154	3.95529	7.64414e-05	0.00553403
CTD-2583A14	1142.22	-1.19595	0.302383	-3.95509	7.65061e-05	0.00553403
CATSPER2P1	114.647	1.06698	0.270051	3.95103	7.78168e-05	0.00560822
TRIAP1	1137.29	-0.744105	0.188501	-3.94748	7.89789e-05	0.0056712
HAGH	392.376	0.801562	0.203371	3.94137	8.10174e-05	0.00579642
ZNF365	51.5266	-1.22685	0.311402	-3.93975	8.1568e-05	0.00581467
SLC48A1	315.173	0.853821	0.216831	3.93774	8.2254e-05	0.00584241
NFIX	42.3258	1.71089	0.435849	3.92543	8.65761e-05	0.00612386
IRF8	821.332	1.4467	0.368614	3.9247	8.68389e-05	0.00612386
CTD-2319I12	71.1284	1.03822	0.264651	3.92298	8.746e-05	0.00614562
RP11-706O15	1170.38	-1.17931	0.300844	-3.91999	8.85508e-05	0.00618153
ST20	351.382	0.604042	0.154098	3.91986	8.85993e-05	0.00618153
ITPKA	48.0179	1.62904	0.415947	3.91646	8.98585e-05	0.00624723
XRRA1	595.697	-0.883896	0.225783	-3.9148	9.04805e-05	0.00626249
PDLIM4	7.22962	-3.51295	0.897494	-3.91417	9.07145e-05	0.00626249
GRB7	15.907	2.00088	0.512082	3.90735	9.33137e-05	0.00641939
LRRC37B	445.784	0.62648	0.160407	3.90557	9.40027e-05	0.00644426
KBTBD4	1082.15	-0.647892	0.165933	-3.90454	9.44035e-05	0.00644927
LTR15	45.6699	0.729043	0.172077	4.23671	0.000737231	0.00662642
RHOC	981.629	0.873492	0.224218	3.89573	9.79034e-05	0.00666522
RP11-273G15	18.6623	1.93352	0.496431	3.89484	9.82642e-05	0.00666671
PSMA8	36.2323	-1.5045	0.386517	-3.89245	9.92356e-05	0.00670948
EPSTI1	1165.08	2.0236	0.520323	3.88913	0.000100604	0.00675945
DFNA5	151.202	1.91606	0.492689	3.88899	0.000100662	0.00675945
GALNT12	197.606	0.730499	0.188096	3.88365	0.000102898	0.00688611
WARS	19082.8	1.24681	0.321488	3.87825	0.000105209	0.00701691
PHAX	1791.4	-0.447239	0.115404	-3.87542	0.000106442	0.00707514
IRAK3	150.589	0.924877	0.239178	3.8669	0.000110228	0.00728595
HLA-J	104.084	2.97456	0.769453	3.86581	0.000110721	0.00728595
VDAC3P1	623.261	-0.710261	0.183747	-3.86544	0.00011089	0.00728595
CLDN12	447.394	0.863214	0.223342	3.86499	0.000111095	0.00728595
ZNF502	66.8158	-1.09983	0.284765	-3.86222	0.000112359	0.0073072
ABLIM3	11.0814	-2.93944	0.761094	-3.86213	0.000112402	0.0073072
PPP3CA	1283.93	-0.748575	0.193839	-3.86185	0.000112533	0.0073072
TRIM5	553.697	0.834148	0.21616	3.85893	0.000113883	0.00737054
KB-431C1	119.296	1.4196	0.367957	3.85807	0.000114284	0.00737176
AC005237	19.5585	1.88788	0.489432	3.85729	0.000114651	0.00737176
MIR3652	36.297	7.2073	1.87008	3.854	0.000116203	0.0074472
RP11-655C2	20.3381	-2.18953	0.568856	-3.84901	0.000118595	0.00757585
KLK1	12.739	2.72718	0.710238	3.83981	0.00012313	0.00782903
NCEH1	770.957	-0.682425	0.177746	-3.83933	0.000123373	0.00782903
NETO2	919.548	-0.696786	0.181522	-3.83857	0.000123752	0.00782903
MGAT5	3466.79	-0.916101	0.23873	-3.83739	0.000124351	0.00784167
IFI44L	1748.63	3.78821	0.98747	3.83627	0.000124915	0.00785207
SERPING1	18.9087	4.00791	1.04573	3.83266	0.000126766	0.00792786
RP11-24F11	19.0352	-2.93355	0.765489	-3.83226	0.000126971	0.00792786
RCAN1	443.25	-0.726285	0.189553	-3.83157	0.000127329	0.00792786
ADPGK-AS1	25.6707	-1.34877	0.352163	-3.82997	0.000128161	0.00795447
RP1-153G14	18.8679	2.82015	0.73687	3.8272	0.00012961	0.0080191
EEF1A2	147.04	2.4139	0.631044	3.82524	0.000130642	0.00805764
IKZF3	1557.47	-0.753757	0.197228	-3.82175	0.00013251	0.00814727
CBS	753.084	1.55651	0.40791	3.81583	0.000135728	0.00831913
KHNYN	4017.6	0.622466	0.163625	3.80424	0.000142243	0.00869139
RP11-3K16	22.228	1.41623	0.372472	3.80225	0.000143388	0.00873422
KALRN	37.3137	1.30857	0.344395	3.79961	0.000144924	0.00880055
SYTL1	413.501	1.10941	0.292176	3.79706	0.000146422	0.00886415
C1ORF51	43.6613	-1.11292	0.293491	-3.79201	0.000149431	0.0090186
EPGN	7.60695	-2.87761	0.759155	-3.79054	0.00015032	0.00904448
PROCR	44.1797	-1.34969	0.356244	-3.78867	0.000151456	0.00906968
CTTNBP2NL	211.375	1.04635	0.276203	3.78833	0.000151661	0.00906968
TDRD1	26.8953	-3.42847	0.905614	-3.7858	0.000153218	0.00910774
LPAL2	67.712	-1.3129	0.34681	-3.78563	0.000153317	0.00910774
TM9SF3	4908.48	-0.396667	0.104799	-3.78504	0.000153686	0.00910774
C11ORF35	15.1333	1.9543	0.516468	3.78397	0.000154348	0.00911949
CARD6	220.217	-0.779053	0.206068	-3.78056	0.000156476	0.00921758
LINC00176	91.9053	1.80605	0.477979	3.7785	0.000157774	0.00926627
SNPH	235.035	1.10552	0.293074	3.77217	0.000161833	0.00947641
GPR35	65.9762	1.11461	0.314601	3.54295	0.000717948	0.0095194
CD83	1200.76	-0.759844	0.20164	-3.76833	0.000164345	0.0095949
RP5-894A10	200.712	0.823684	0.21901	3.76095	0.000169273	0.0098142
RP11-320L11	84.3811	-0.976358	0.259629	-3.76058	0.000169517	0.0098142
TNFRSF4	1572.03	2.50563	0.666309	3.76047	0.000169597	0.0098142
IGSF9B	538.196	1.44458	0.38488	3.75332	0.000174506	0.0100687
RP11-274B18	38.3669	-2.06712	0.550979	-3.75173	0.00017562	0.0101013
CCR1	680.18	-2.27018	0.605213	-3.75105	0.000176099	0.0101013
RP11-467L13	147.556	1.14619	0.30615	3.74386	0.000181213	0.0103645
TPRG1	1070.66	-1.34747	0.359984	-3.74313	0.000181741	0.0103645
ZCCHC14	287.01	1.12165	0.299774	3.74166	0.000182811	0.0103876
SMTN	342.117	1.1881	0.317578	3.74112	0.000183202	0.0103876
NUAK2	78.3841	1.06793	0.285692	3.73805	0.000185451	0.0104512
RP11-876N24	18.5213	-2.01237	0.538361	-3.73795	0.000185526	0.0104512
RP11-757O6	16.8681	-1.92441	0.514903	-3.73742	0.000185917	0.0104512
PARP15	698.846	0.700661	0.187555	3.73575	0.000187154	0.0104907
ACOT8	374.743	0.610886	0.163562	3.73488	0.000187806	0.0104974
SDCBP2	48.9667	1.29279	0.346218	3.73403	0.00018844	0.010503
ASS1	31.336	3.79991	1.01796	3.73286	0.00018932	0.0105223
SURF1	209.756	0.776013	0.208139	3.72834	0.000192744	0.0106824
UTP23	1210.79	-0.551255	0.147909	-3.72698	0.00019379	0.0107101
C10ORF128	3459.01	-1.36894	0.367997	-3.71998	0.000199241	0.0109806
TOMM5	2313.62	-0.731114	0.196638	-3.71808	0.000200747	0.0110327
HERV15	82.5883	0.823767	0.218487	3.77033	0.000969553	0.0110887
N4BP2L1	920.593	0.67104	0.180666	3.71426	0.000203795	0.011169
RABL3	1047.24	-0.360104	0.0969924	-3.7127	0.00020506	0.0111828
ESRRB	25.8819	-1.84649	0.497447	-3.71193	0.000205686	0.0111828
CEP70	210.16	1.04291	0.280969	3.71185	0.000205753	0.0111828
DLEU1	555.954	-0.91943	0.247802	-3.71034	0.000206983	0.0112187
RP11-563J2	116.683	1.43573	0.387062	3.70931	0.000207827	0.0112299
BBC3	172.938	1.69787	0.457808	3.7087	0.00020833	0.0112299
CDC42EP3	1600.86	-0.726537	0.195972	-3.70735	0.000209436	0.0112586
TPI1	24797.6	-0.478045	0.12902	-3.70519	0.000211235	0.011307
QSOX2	1378.67	0.74072	0.199931	3.70489	0.000211485	0.011307
GPR108	593.694	0.856853	0.231668	3.69863	0.000216766	0.0115579
ITPRIPL1	1133.11	-0.74597	0.201768	-3.69717	0.000218018	0.0115932
RP11-50E11	127.954	-0.672266	0.182122	-3.69129	0.000223121	0.0117793
DSE	1372.89	-1.48989	0.403657	-3.69097	0.000223404	0.0117793
UNC119	1271.39	0.65664	0.177911	3.69084	0.000223515	0.0117793
ZMPSTE24	2503.11	-0.737221	0.199768	-3.69039	0.000223911	0.0117793
CNTF	70.8999	-1.10475	0.2997	-3.68619	0.000227638	0.0119434
SNORD3B-1	6782.12	-8.78533	2.38446	-3.6844	0.00022924	0.0119838
CACNA1F	13.9042	1.71615	0.465878	3.68369	0.000229882	0.0119838
HOPX	1988.51	-1.00333	0.272399	-3.6833	0.000230235	0.0119838
CTRL	17.3142	-2.63268	0.714907	-3.68255	0.000230912	0.011984
RAB43	1989.64	0.797721	0.216683	3.6815	0.000231862	0.011984
GLIPR1	1172.79	-0.801798	0.217804	-3.68128	0.000232067	0.011984
GINS3	1073.16	-0.603633	0.164146	-3.67741	0.000235616	0.0121126
FZD4	20.8347	3.7365	1.01612	3.67722	0.000235789	0.0121126
NCAPD2	6842.95	0.459889	0.12509	3.67646	0.000236491	0.0121171
MIB2	128.549	1.35378	0.368833	3.67045	0.000242119	0.0123732
C4ORF33	541.859	0.942138	0.256807	3.66866	0.000243823	0.0123974
RP11-617F23	255.916	1.38169	0.376622	3.66863	0.000243852	0.0123974
KLF4	10.3774	3.80195	1.03676	3.66716	0.000245261	0.0124369
VNN2	186.805	0.921558	0.251375	3.66607	0.000246305	0.0124577
TAPSAR1	523.459	-1.182	0.322569	-3.66432	0.000247993	0.0125109
PNP	4739.79	-0.522659	0.142718	-3.66218	0.000250079	0.0125839
C5ORF34	533.526	0.611288	0.167128	3.65761	0.000254582	0.0127778
TRPT1	155.018	0.80402	0.219982	3.65494	0.000257246	0.012828
ATP6V0E1	2600.47	-0.532892	0.145801	-3.65494	0.000257247	0.012828
KAT2B	3523.77	-0.805558	0.220437	-3.65436	0.000257823	0.012828
HPGD	550.276	-1.56052	0.427121	-3.65359	0.000258599	0.012828
LTA4H	3106.21	0.399843	0.109446	3.65335	0.000258841	0.012828
TAS2R30	6.33067	-5.13945	1.40916	-3.64716	0.000265152	0.0131077
BHLHB9	113.653	-0.717727	0.196944	-3.64431	0.000268106	0.0132205
PPIF	3855.31	-0.807472	0.221859	-3.63958	0.000273084	0.0134048
STX2	777.858	-0.746706	0.205169	-3.63946	0.000273206	0.0134048
RP11-17M16	15.9283	1.83869	0.505366	3.63833	0.000274411	0.0134304
ANXA2	2237.87	-1.09803	0.301875	-3.63738	0.000275428	0.0134468
DCTN5	1913.78	-0.425477	0.117141	-3.63219	0.000281027	0.0136681
RP11-565F19	26.4274	-1.29038	0.355292	-3.63189	0.000281352	0.0136681
CCDC42B	13.3025	2.03741	0.561634	3.62765	0.000286008	0.0138601
ATP1B3	3647.58	-0.587113	0.161876	-3.62693	0.000286814	0.013865
KCNC4	547.205	1.0581	0.291915	3.62469	0.000289311	0.0139514
CCDC11	56.3826	0.901449	0.248769	3.62364	0.000290487	0.0139739
PLCH2	91.7916	1.91307	0.528408	3.62043	0.000294112	0.0141138
NOTCH2	11872.4	-0.706878	0.0923704	-7.65264	0.00148159	0.014192
FAHD2A	656.654	0.528859	0.146181	3.61783	0.000297088	0.0142219
IGF1R	957.415	0.575509	0.159108	3.61709	0.000297931	0.0142277
XAF1	1230.32	1.86971	0.51704	3.61618	0.000298987	0.0142435
HERVK	437.808	0.791509	0.143716	5.50744	0.00152226	0.0143379
RP11-958N24	453.541	1.87925	0.52018	3.6127	0.00030303	0.0144013
HRH1	363.64	-1.72819	0.478495	-3.61172	0.000304168	0.0144205
POLR2C	2021.54	-0.556292	0.154064	-3.61079	0.000305261	0.0144375
LRSAM1	649.471	0.568206	0.157399	3.60998	0.000306223	0.0144483
UEVLD	1051.43	-0.55053	0.152697	-3.60537	0.00031171	0.014672
LETMD1	1676.92	0.56115	0.155734	3.60327	0.000314241	0.0147558
GPR114	567.314	-1.29375	0.359257	-3.60119	0.000316761	0.0147863
CABP4	10.1357	2.42155	0.672447	3.6011	0.000316869	0.0147863
TNIP3	955.831	-0.765537	0.21263	-3.60032	0.000317825	0.0147863
FCGR2A	53.0632	3.64433	1.0125	3.59934	0.000319021	0.0147863
TXNDC5	6107.07	-0.441051	0.122553	-3.59886	0.000319613	0.0147863
CD7	2802.53	2.30576	0.640768	3.59844	0.000320132	0.0147863
NLE1	798.515	-0.73692	0.20482	-3.59789	0.000320815	0.0147863
CRTAP	1210.87	0.381675	0.106085	3.59781	0.000320902	0.0147863
AC145110	9.00673	-2.89573	0.805818	-3.59353	0.000326225	0.0149964
KIAA0895	53.0214	-0.998887	0.278226	-3.5902	0.000330424	0.015154
H1FX	1433.47	2.22471	0.619932	3.58864	0.00033241	0.0152097
TOE1	1095.13	-0.66633	0.18581	-3.58609	0.000335672	0.0152897
RP11-335G20	37.7037	1.30744	0.36463	3.58566	0.000336226	0.0152897
RP11-351A11	45.8995	-1.69486	0.472747	-3.58513	0.000336905	0.0152897
ARL2	573.899	0.647948	0.180746	3.58485	0.000337268	0.0152897
CTB-35F21	8.70411	-2.56255	0.715021	-3.58388	0.000338531	0.0153117
GRTP1	31.2361	1.67935	0.469001	3.5807	0.000342671	0.0154634
QTRTD1	1492.38	-0.668936	0.186859	-3.5799	0.000343721	0.0154753
TFRC	33647.8	-0.739403	0.206594	-3.57902	0.000344881	0.0154921
ATP1B3P1	650.711	-0.621752	0.174132	-3.57058	0.00035619	0.0159271
GAL3ST4	89.7051	1.63933	0.459136	3.57046	0.000356349	0.0159271
MXD3	330.221	1.46625	0.410715	3.56999	0.000356994	0.0159271
CHAC1	352.168	2.24007	0.627717	3.5686	0.00035889	0.0159755
HEXDC	278.301	1.14237	0.320473	3.56463	0.000364372	0.0161558
SLC15A3	56.4876	1.51286	0.424428	3.56447	0.000364596	0.0161558
RP11-94I2	12.4507	1.79011	0.502293	3.56389	0.000365403	0.0161558
MYO5B	25.7664	2.73704	0.768199	3.56292	0.000366748	0.0161788
GSDMD	943.909	1.00636	0.262196	3.8382	0.00146106	0.0162327
TRMT6	1208.1	-0.589957	0.165695	-3.56049	0.000370163	0.016293
IFITM1	2814.16	1.44301	0.405554	3.55812	0.000373525	0.0163883
PVR	249.484	0.738957	0.207715	3.55755	0.000374326	0.0163883
BSPRY	311.922	1.07534	0.302299	3.5572	0.000374828	0.0163883
ENDOV	113.376	0.754443	0.212256	3.55441	0.000378833	0.0165267
C17ORF89	649.102	-1.06915	0.300871	-3.55351	0.000380123	0.0165463
AC009495	28.472	-1.22569	0.345219	-3.55046	0.000384564	0.0167027
AGAP9	508.755	1.30665	0.368259	3.54817	0.000387914	0.016811
UBOX5	579.26	0.508741	0.143508	3.54504	0.000392553	0.0169747
ZNF718	456.767	-1.07509	0.303623	-3.54089	0.000398787	0.0172064
ZNF35	163.554	-1.01943	0.288022	-3.53942	0.000401013	0.0172646
POP7	696.954	-0.493157	0.139389	-3.53799	0.000403179	0.01732
FAM72A	1406.69	0.649638	0.184087	3.52897	0.000417186	0.0178493
BCLAF1	8780.5	-0.538941	0.152731	-3.52869	0.00041762	0.0178493
SLC17A9	233.995	1.30532	0.370041	3.52749	0.000419518	0.0178493
GLRXP3	16.1665	-2.58251	0.73219	-3.5271	0.000420135	0.0178493
AC116614	9.33302	2.76619	0.78427	3.52708	0.000420163	0.0178493
RP11-598D12	15.7318	1.53151	0.434275	3.52659	0.000420944	0.0178493
TCP11L1	890.341	-0.533901	0.151432	-3.52567	0.000422416	0.0178732
CTD-3094K11	29.6996	1.41601	0.401759	3.52453	0.000424231	0.0179115
PAN2	633.275	0.494023	0.140451	3.5174	0.000435796	0.0183603
SEMA3A	43.9188	1.73839	0.494312	3.51678	0.000436816	0.018364
MRPL49	2348.62	-0.507123	0.144255	-3.51546	0.000438995	0.0184163
HMG20B	527.366	1.34981	0.384166	3.51361	0.000442055	0.0185052
PLCG2	427.37	0.90521	0.257846	3.51067	0.000446985	0.0186687
RASA4DP	19.7293	1.88347	0.53666	3.50961	0.000448757	0.0186687
TREX1	588.459	1.12277	0.319914	3.50958	0.000448808	0.0186687
CTBS	1069.71	1.25503	0.357676	3.50885	0.000450044	0.0186806
ZNF600	405.219	-0.665436	0.189683	-3.50815	0.00045124	0.0186908
NOL9	1808.25	-1.06994	0.30508	-3.50708	0.000453047	0.0187047
HEATR5A	1000.31	-0.408176	0.116398	-3.50674	0.000453631	0.0187047
RUSC2	105.95	0.863817	0.246387	3.50594	0.000455003	0.0187047
NTRK1	215.931	1.16736	0.332989	3.50569	0.000455429	0.0187047
PRODH	6.053	3.48977	0.995609	3.50516	0.000456328	0.0187047
ATXN2	1097.46	0.384977	0.10989	3.5033	0.000459535	0.0187659
EEF1DP3	49.4928	-2.22258	0.634444	-3.50319	0.000459728	0.0187659
GTF3C4	2001.35	-0.504715	0.144149	-3.50134	0.000462932	0.0188107
TMEM8B	99.3478	1.14607	0.327354	3.50103	0.000463469	0.0188107
ABCG2	70.2914	-1.38968	0.39699	-3.50053	0.000464326	0.0188107
MPDU1	1265.24	-0.549519	0.157009	-3.49993	0.000465381	0.0188107
LPIN3	39.4701	0.967505	0.276446	3.4998	0.000465606	0.0188107
RP11-564D11	404.65	-0.59556	0.170233	-3.4985	0.000467881	0.0188147
MRPS7	1441.68	-0.534967	0.15296	-3.49744	0.000469742	0.0188147
SEPT6	9446.64	0.42686	0.122075	3.49671	0.000471041	0.0188147
ARPP19	10327.2	-0.441976	0.12641	-3.49637	0.000471633	0.0188147
ARHGEF40	7.42947	3.34445	0.956636	3.49606	0.000472186	0.0188147
RP11-490H24	5454.19	-0.530142	0.151676	-3.49522	0.000473664	0.0188147
RYR1	202.42	1.57954	0.451976	3.49473	0.000474534	0.0188147
TLCD1	69.6509	-0.903165	0.258441	-3.49466	0.000474664	0.0188147
PHF5A	1950.67	-0.539849	0.154484	-3.49453	0.000474897	0.0188147
IFIH1	1559.01	1.44497	0.41352	3.49432	0.000475269	0.0188147
FAM72C	228.693	0.609044	0.174427	3.49169	0.000479976	0.0189629
TPM2	30.0902	1.45241	0.416108	3.49047	0.00048218	0.0190118
LACC1	294.708	-0.713131	0.204464	-3.48781	0.000486996	0.0191633
EHD2	10.9506	2.76515	0.793023	3.48685	0.000488742	0.0191936
LINC00996	39.1827	-1.23649	0.354719	-3.48582	0.00049063	0.0192294
NKD2	24.0064	2.12804	0.61063	3.48498	0.000492166	0.0192512
NIPA1	2006.89	-0.718445	0.206316	-3.48225	0.000497222	0.0193764
TRBV5-1	280.822	1.07527	0.308791	3.48219	0.000497335	0.0193764
TNFAIP8L3	10.2959	2.23181	0.641126	3.48108	0.00049939	0.019418
PSRC1	301.799	0.577766	0.166034	3.4798	0.000501794	0.019473
PITRM1	2710.06	-0.532111	0.153154	-3.47436	0.000512079	0.019833
MER41G	137.24	1.42155	0.4093	3.47314	0.000514415	0.0198843
ME1	38.7057	-1.85037	0.533037	-3.47137	0.000517807	0.0199762
MYEF2	686.93	0.949482	0.273565	3.47078	0.000518951	0.0199811
RFPL1S	24.3301	-1.24885	0.359987	-3.46915	0.00052211	0.0200635
AGPAT5	2239.49	-0.619159	0.178523	-3.46822	0.000523909	0.0200934
SCD	6907.62	0.730723	0.210743	3.46737	0.000525587	0.0201185
LTR21A	432.87	-0.948742	0.273794	-3.46517	0.000529897	0.0201959
C12ORF57	747.832	0.693406	0.200114	3.46506	0.000530111	0.0201959
PLAG1	305.691	0.669994	0.193393	3.46442	0.00053137	0.0201959
SPEG	23.9048	1.56973	0.453123	3.46425	0.000531715	0.0201959
TKT	4279.07	0.634671	0.183302	3.46243	0.00053532	0.0202937
ANXA1	743.657	-1.01629	0.293762	-3.45957	0.000541046	0.0204618
KIF3B	3384.59	-0.469499	0.135726	-3.45917	0.000541835	0.0204618
GLO1	7036.65	-0.555812	0.160705	-3.45858	0.000543025	0.0204674
FAM84B	488.155	1.43475	0.414947	3.45767	0.000544878	0.020498
ZNF667	28.1884	2.05799	0.596156	3.4521	0.000556252	0.0208838
PPT2-EGFL8	24.5715	2.00567	0.581082	3.45161	0.000557256	0.0208838
ACAP1	2781.27	0.861095	0.249521	3.45099	0.000558531	0.0208918
CDK4	3261.21	-0.490151	0.142067	-3.45014	0.000560298	0.0209181
DDX26B	1398.35	0.419484	0.121724	3.4462	0.000568532	0.0211854
TRMT5	682.039	-0.537725	0.156104	-3.44466	0.000571778	0.0212214
FAM35A	2879.01	-0.505722	0.146832	-3.44422	0.000572714	0.0212214
RP11-78H24	6.518	-3.52811	1.02436	-3.44421	0.000572734	0.0212214
HMGB3P32	11.7229	-2.3046	0.669418	-3.44269	0.000575949	0.0213004
AC005562	104.021	1.51043	0.438974	3.44082	0.000579964	0.0214086
PAPSS2	49.0293	-1.69994	0.494328	-3.4389	0.000584084	0.0215052
ID3	217.356	1.19092	0.346382	3.43818	0.000585633	0.0215052
NCKAP5L	112.553	1.03298	0.300452	3.43808	0.000585861	0.0215052
YBX3	1001.08	1.12794	0.328182	3.43694	0.000588318	0.0215277
ZNF271	711.596	-0.530059	0.154231	-3.43679	0.00058866	0.0215277
CNTLN	79.8621	1.50024	0.436837	3.43432	0.000594041	0.0216331
ADAM12	169.952	-2.70047	0.786393	-3.434	0.000594751	0.0216331
XX-C2158C12	6.27613	-3.81618	1.11161	-3.43304	0.000596855	0.0216331
BAG2	1139.76	-0.539451	0.157152	-3.43267	0.000597662	0.0216331
BAG5	2513.8	-0.457644	0.133326	-3.43252	0.000598009	0.0216331
USP20	1202.88	0.495613	0.14439	3.43246	0.000598141	0.0216331
LRMP	559.222	1.02725	0.29947	3.43024	0.000603041	0.0217328
CSF3R	11.6856	3.96448	1.15575	3.43021	0.000603105	0.0217328
SLC25A43	412.922	-0.718602	0.20967	-3.4273	0.000609615	0.0219093
C19ORF71	42.971	1.34602	0.392765	3.42703	0.000610231	0.0219093
LINC00599	8.69384	3.89335	1.13655	3.42557	0.000613508	0.0219868
MPP1	781.987	0.645627	0.188589	3.42347	0.000618279	0.0221175
AC007228	37.9851	1.01544	0.296813	3.42114	0.000623598	0.0222673
CTA-445C9	151.954	-0.697179	0.203879	-3.41957	0.000627207	0.0223556
LRTOMT	108.762	-0.706425	0.206672	-3.4181	0.000630594	0.0224357
IRF9	948.583	0.900091	0.263401	3.41718	0.000632725	0.0224709
MYCBPAP	58.9685	0.893924	0.261637	3.41665	0.000633957	0.0224741
C14ORF182	371.52	-0.976873	0.286038	-3.41518	0.000637394	0.0225553
RP11-434D12	769.682	-0.71263	0.208734	-3.41405	0.00064005	0.0225749
CIT	1832.88	0.52248	0.153042	3.41397	0.000640245	0.0225749
MTL5	162.341	0.885624	0.259504	3.41276	0.000643078	0.0226073
ABCA7	197.971	1.53223	0.449054	3.41213	0.000644564	0.0226073
LRRC32	166.182	1.00295	0.293938	3.41211	0.000644611	0.0226073
ZNF658B	19.4727	-7.54461	2.21144	-3.41162	0.000645769	0.0226077
C2ORF27A	228.529	-1.61546	0.47362	-3.41089	0.000647513	0.0226284
EEF1A1P19	76.9465	1.31296	0.385086	3.40953	0.000650744	0.0227011
VTI1B	1618.37	-0.357911	0.105016	-3.40817	0.000654	0.0227562
AC005822	789.211	-0.914399	0.268317	-3.4079	0.000654639	0.0227562
GMPPA	513.856	0.515427	0.151352	3.40549	0.000660445	0.0228894
VSIG10L	78.6748	0.995019	0.292193	3.40535	0.000660796	0.0228894
RP5-1053E7	186.208	-0.676306	0.198673	-3.40411	0.000663801	0.0229531
GLTSCR2	1093.85	2.17325	0.639199	3.39996	0.000673945	0.0231839
EFNA3	103.907	0.756011	0.22236	3.39995	0.000673988	0.0231839
RP11-108K14	404.71	0.819324	0.240982	3.39994	0.000674013	0.0231839
OPRL1	37.0042	1.83905	0.541586	3.39568	0.000684592	0.0235067
CACNA2D4	150.846	-1.11667	0.328986	-3.39427	0.000688111	0.0235864
KB-1732A1	18.8201	-1.50398	0.443605	-3.39035	0.000698022	0.0238845
GTPBP2	1961.81	0.612062	0.180762	3.38601	0.00070916	0.0242235
GPC1	88.4468	1.64804	0.487049	3.38373	0.000715074	0.0243832
ZNF584	329.438	-0.578073	0.171129	-3.37799	0.000730176	0.0248346
TMIGD2	169.712	1.50374	0.44519	3.37774	0.000730837	0.0248346
KIAA1107	128.673	0.856003	0.253467	3.37718	0.000732337	0.0248416
PPP2R5B	328.428	0.921147	0.272794	3.37672	0.000733569	0.0248416
NHLRC3	882.029	0.525339	0.155707	3.37391	0.000741096	0.0250534
AGPAT9	518.072	-1.25229	0.371399	-3.37183	0.000746708	0.0251998
LINC00152	1942.91	-1.20744	0.358159	-3.37123	0.000748323	0.025211
B3GALT6	419.042	-0.437494	0.129797	-3.3706	0.000750056	0.0252262
GSDMB	881.736	0.96032	0.285051	3.36894	0.000754574	0.0253349
SERPINB9	4447.87	0.788221	0.234075	3.36739	0.000758842	0.0253452
SSPO	8.42679	3.21077	0.9535	3.36735	0.000758946	0.0253452
STAT5B	6735.5	0.459472	0.13645	3.36732	0.000759029	0.0253452
LRFN1	111.302	2.01407	0.598187	3.36695	0.000760034	0.0253452
SERPINE2	522.667	1.30909	0.38901	3.36517	0.000764962	0.0254664
MOCS3	329.453	-0.558416	0.16599	-3.36415	0.000767802	0.0255062
KIF21A	1650.15	-0.534115	0.158802	-3.36339	0.000769918	0.0255062
CDK18	35.9743	1.30183	0.387111	3.36293	0.000771212	0.0255062
LRRC58	3633.5	-0.565888	0.168275	-3.36288	0.000771345	0.0255062
RASGEF1A	36.6905	-1.72857	0.514258	-3.36129	0.000775799	0.0256105
HDAC7	5685.5	0.821151	0.244734	3.35528	0.000792847	0.0260526
FHL1	593.108	-0.924292	0.275479	-3.35522	0.00079302	0.0260526
AC093642	186.221	0.600821	0.179073	3.35517	0.000793165	0.0260526
TFB2M	710.001	-0.608107	0.181305	-3.35404	0.000796395	0.0260813
RP11-27I1	139.196	-0.714675	0.213091	-3.35384	0.000796972	0.0260813
SLC20A1	3473.63	-0.8457	0.252186	-3.35348	0.000798016	0.0260813
GPR84	85.8699	1.36184	0.406257	3.35217	0.000801821	0.0261622
DNAJC9	3346.83	-0.525764	0.156919	-3.35054	0.000806536	0.0262428
AVEN	414.688	-0.836623	0.249709	-3.3504	0.000806957	0.0262428
MRTO4	2249.61	-0.847864	0.253232	-3.34817	0.000813474	0.0263962
EXD3	185.893	1.17557	0.351183	3.34747	0.000815528	0.0263962
CRK	1467.97	-0.517061	0.154466	-3.34741	0.000815701	0.0263962
PBXIP1	2112.14	0.782958	0.233999	3.34599	0.000819885	0.0264881
SRR	399.582	0.549723	0.164322	3.34539	0.000821662	0.0264915
RBCK1	1486.48	1.1017	0.329352	3.34505	0.000822685	0.0264915
CTSC	4166.1	-0.686702	0.205504	-3.34155	0.000833107	0.0267833
FLRT1	12.569	4.70886	1.40977	3.34016	0.000837293	0.026874
TTC39B	1465.33	0.879185	0.263337	3.33862	0.000841943	0.0269792
DTX2	315.492	0.7447	0.223094	3.33805	0.000843682	0.026991
STXBP5	1551.12	-0.778499	0.233289	-3.33706	0.000846706	0.0270437
EIF2S1	5227.23	-0.429624	0.128942	-3.33191	0.000862524	0.0274969
FAM35CP	192.908	-0.575072	0.172634	-3.33115	0.000864868	0.0274969
RUNDC3B	72.9502	2.20659	0.662524	3.33058	0.000866645	0.0274969
GMFBP1	133.602	-0.728599	0.218792	-3.33011	0.000868127	0.0274969
GPR183	3623.22	-0.848865	0.254927	-3.32984	0.000868954	0.0274969
FAM72B	1528.4	0.701151	0.210573	3.32974	0.00086928	0.0274969
CHMP3	1538.03	-0.39985	0.120152	-3.32788	0.000875093	0.0276364
CPA5	13.0495	3.30379	0.993067	3.32686	0.000878311	0.0276493
PTPLAD1	3060.8	-0.678517	0.203951	-3.32686	0.000878312	0.0276493
CDC42BPA	258.264	1.05977	0.318657	3.32574	0.000881834	0.0276788
AKAP3	66.9732	-1.01383	0.304877	-3.32537	0.00088301	0.0276788
SNX18P13	14.4184	-2.08381	0.626668	-3.32523	0.00088347	0.0276788
KLHL24	739.762	0.936129	0.281592	3.32442	0.000886039	0.0277151
LTR26E	62.1641	0.706072	0.210942	3.34723	0.00093162	0.0277312
SLC43A1	623.634	0.536658	0.16148	3.32337	0.000889357	0.0277748
TIMM22	494.945	-0.621912	0.187166	-3.32278	0.000891258	0.02779
ARL5AP4	94.9302	-0.888524	0.267441	-3.32232	0.000892708	0.0277912
RP11-403P17	36.5337	1.41828	0.42706	3.32104	0.000896825	0.0278519
MCM9	1063.19	-0.59495	0.17916	-3.32078	0.000897678	0.0278519
RWDD2A	170.134	0.728661	0.21945	3.32039	0.000898905	0.0278519
NUDT22	375.187	0.7357	0.221918	3.31518	0.000915826	0.0282971
TMX2	1582.46	-0.531184	0.160236	-3.31501	0.000916396	0.0282971
MFSD4	43.7095	1.07329	0.323803	3.31465	0.000917587	0.0282971
FOXO3	843.597	-0.568009	0.171422	-3.31351	0.00092132	0.0283602
FAR2	712.027	-0.763972	0.230588	-3.31315	0.000922517	0.0283602
TM6SF1	450.322	1.76026	0.531366	3.31271	0.000923971	0.0283606
FBXO24	30.7805	1.16782	0.352651	3.31155	0.000927821	0.0283891
SMIM15	2509.36	-0.392733	0.118607	-3.3112	0.000928966	0.0283891
MYO7B	10.3128	2.85977	0.863705	3.31105	0.000929478	0.0283891
SYDE1	16.3156	2.11624	0.639214	3.31069	0.000930672	0.0283891
PIKFYVE	2672.07	0.368768	0.111467	3.30831	0.000938605	0.0285868
RABL5	116.296	-0.800959	0.242157	-3.3076	0.000941	0.0286154
TRAPPC5	174.788	1.75271	0.530028	3.30681	0.000943632	0.0286298
KIF9-AS1	178.621	0.87385	0.264277	3.30657	0.000944466	0.0286298
DIO2	14.3386	-2.73691	0.827821	-3.30616	0.000945838	0.0286298
KIF22	2723.3	0.366488	0.110895	3.30481	0.000950417	0.0286537
TYW3	1318.52	-0.603425	0.182634	-3.304	0.000953148	0.0286537
WBP2NL	46.1614	1.3235	0.400589	3.30389	0.000953523	0.0286537
MPND	127.684	0.800176	0.2422	3.30378	0.000953906	0.0286537
EPB41L3	129.53	2.57603	0.779722	3.30378	0.000953911	0.0286537
TARBP1	1940.11	0.603493	0.182715	3.30292	0.000956825	0.0286974
DDX47	1615.15	-0.541883	0.164307	-3.29799	0.000973803	0.0291622
DBN1	309.292	1.1314	0.343117	3.29743	0.000975736	0.0291757
MRPL35	1750.22	-0.606366	0.18392	-3.2969	0.000977598	0.029187
CXADR	30.596	-1.49362	0.453216	-3.29559	0.000982153	0.0292786
RBM11	84.1415	1.24421	0.377828	3.29307	0.000990992	0.0294974
ALG1	466.432	-0.839089	0.254865	-3.29228	0.000993769	0.0295353
AC034220	139.677	1.00508	0.30537	3.29137	0.000997019	0.0295873
SRSF6	4321.25	-0.534424	0.162444	-3.2899	0.00100225	0.0296942
RP11-312J18	3135.4	-0.548369	0.166706	-3.28944	0.00100386	0.0296942
CTD-3092A11	439.04	1.18217	0.359422	3.28908	0.00100515	0.0296942
DBR1	923.942	-0.362397	0.110224	-3.28782	0.00100967	0.029783
ANKRA2	552.686	0.613881	0.186833	3.28572	0.00101721	0.0299605
NQO2	674.648	0.467776	0.142466	3.28341	0.0010256	0.0301624
RP11-134K13	601.653	-0.469743	0.143095	-3.28273	0.00102809	0.0301905
PTK2	299.826	0.908238	0.276759	3.2817	0.00103184	0.0302554
BEX4	296.232	0.769282	0.234595	3.2792	0.00104103	0.0304795
RP11-464F9	610.047	0.671219	0.20475	3.27823	0.00104459	0.0305383
SLBP	4135.65	-0.492159	0.150279	-3.27497	0.00105674	0.030829
FAM179A	124.061	-0.857634	0.261895	-3.27472	0.00105767	0.030829
ZNF528	116.481	-0.803824	0.245551	-3.27355	0.00106206	0.0308785
COL6A1	12.3891	1.73999	0.531554	3.27339	0.00106264	0.0308785
ETF1	8459.29	-0.552944	0.16894	-3.27301	0.00106407	0.0308785
MER65D	60.9807	0.792357	0.242198	3.27153	0.00106968	0.0309955
GMFB	2799.13	-0.561855	0.17179	-3.27059	0.00107325	0.0310532
SLC25A32	2319.48	-0.693028	0.211943	-3.26988	0.00107591	0.0310846
MICAL1	1315.85	0.643637	0.197058	3.26623	0.00108991	0.0314429
ST7	439.379	-0.850692	0.260499	-3.26562	0.00109224	0.0314638
RP11-574K11	947.849	0.694363	0.212669	3.26499	0.00109467	0.0314877
CCR3	13.0715	-1.5263	0.467715	-3.26331	0.0011012	0.0315477
SYNM	184.288	1.4385	0.440846	3.26305	0.00110218	0.0315477
GALK1	221.297	1.50897	0.462448	3.26301	0.00110236	0.0315477
ADSSL1	24.3591	1.29166	0.395873	3.2628	0.00110317	0.0315477
RAB4B-EGLN2	79.3766	1.15233	0.353463	3.26011	0.00111368	0.03179
GPR68	779.715	-0.564334	0.173119	-3.25981	0.00111487	0.03179
SFXN2	951.035	-0.777051	0.23849	-3.25821	0.00112116	0.0319231
CIAPIN1	1319.68	-0.621778	0.190912	-3.25688	0.00112643	0.0320268
GPR82	17.8405	-2.36589	0.726739	-3.25548	0.001132	0.0321388
PIGH	393.461	-0.555031	0.170543	-3.25449	0.00113596	0.0322047
CHAC2	748.127	-0.763051	0.234559	-3.25313	0.0011414	0.0322718
RP11-680A11	38.8815	-1.00604	0.309258	-3.25308	0.00114161	0.0322718
PANK4	480.974	0.51145	0.157288	3.25167	0.00114728	0.0323855
MOK	64.6637	-0.796346	0.245105	-3.24899	0.00115814	0.0326452
CYP2S1	12.4445	3.02439	0.930998	3.24855	0.00115996	0.0326497
PARP12	1444.16	0.91686	0.282303	3.24779	0.00116304	0.0326897
LSM4	3238.15	0.336729	0.103716	3.24665	0.00116772	0.0327743
C17ORF58	557.907	-0.434415	0.133896	-3.24443	0.00117685	0.0329749
DNAH1	978.565	0.574361	0.177049	3.24408	0.00117832	0.0329749
NTNG2	93.2767	1.1196	0.345174	3.24359	0.00118034	0.0329749
RP1-45N11	19.8255	1.38455	0.426898	3.24329	0.00118157	0.0329749
EPHB6	143.197	1.17146	0.361249	3.24282	0.00118354	0.0329832
ZNF583	112.569	-0.676177	0.208792	-3.23853	0.00120149	0.0334361
GPN1	1529.25	-0.398858	0.123206	-3.23732	0.0012066	0.0335308
GRN	725.284	1.02286	0.316435	3.23244	0.00122737	0.03406
MAP2K2	1068.78	0.909646	0.281975	3.22598	0.00125541	0.0347481
AC010967	21.2461	-3.82556	1.18588	-3.22592	0.0012557	0.0347481
POLR1C	610.881	-0.765086	0.237226	-3.22514	0.00125911	0.0347932
GPC2	54.9151	1.28241	0.397677	3.22474	0.00126087	0.0347932
EOGT	772.604	-0.50206	0.155776	-3.22297	0.0012687	0.0349456
RP11-632K20	369.717	1.04601	0.324583	3.22262	0.00127024	0.0349456
SPAG4	42.0831	1.12407	0.34888	3.22195	0.0012732	0.0349456
ISCA1	1097.45	-0.606004	0.18809	-3.22189	0.00127349	0.0349456
CFI	18.5884	-2.38529	0.741365	-3.21743	0.00129347	0.0353629
PPP2R3B	245.395	1.04668	0.325349	3.21709	0.00129498	0.0353629
TTLL1	160.857	0.760357	0.236369	3.21683	0.00129615	0.0353629
C14ORF132	112.515	1.53685	0.477804	3.21649	0.00129769	0.0353629
GATSL3	7.34143	2.23922	0.696372	3.21555	0.00130196	0.0353629
GNAO1	29.0686	1.8577	0.577767	3.21531	0.00130303	0.0353629
ZNF710	525.81	0.466174	0.144986	3.2153	0.00130307	0.0353629
GLI4	234.197	0.915974	0.28488	3.2153	0.00130308	0.0353629
BMF	348.764	1.52824	0.475391	3.21469	0.00130583	0.0353888
WDR43	4322.91	-0.895697	0.278845	-3.21217	0.00131736	0.0355251
TRIM34	406.051	0.821168	0.255646	3.21213	0.00131757	0.0355251
CFB	20.6669	2.68345	0.835433	3.21205	0.0013179	0.0355251
CITED4	19.5004	1.98061	0.616627	3.21201	0.00131808	0.0355251
ZNF862	893.645	0.538182	0.167635	3.21043	0.00132536	0.0356204
MST1P2	30.5196	1.3119	0.408636	3.21043	0.00132537	0.0356204
NRXN3	82.1686	4.01953	1.2522	3.20997	0.00132751	0.0356204
FUNDC2	1089.22	-0.580378	0.180821	-3.20967	0.00132886	0.0356204
SRGAP2	2640.23	0.402749	0.12558	3.2071	0.0013408	0.0358915
WHAMMP2	24.0583	1.40612	0.4385	3.20666	0.00134288	0.0358982
ALS2CL	72.6485	1.07741	0.336129	3.20534	0.00134903	0.0359673
RUNX2	2594.74	-0.730518	0.227908	-3.20532	0.00134912	0.0359673
XCL1	63.6886	-1.69022	0.527392	-3.20487	0.00135125	0.0359754
SLC2A1	3073.99	-0.457208	0.142695	-3.20409	0.00135488	0.0360234
KLF8	180.287	0.873416	0.272686	3.20301	0.00136001	0.0361109
COA3	553.553	-0.62428	0.195028	-3.20098	0.00136963	0.0363174
TCEA2	244.151	0.907386	0.283651	3.19896	0.00137926	0.0365234
DDX60	1682.85	1.82065	0.569509	3.19688	0.00138922	0.0366454
LTR3B_	84.7013	-0.855121	0.26749	-3.19683	0.00138946	0.0366454
AIF1L	35.9617	-1.22021	0.381724	-3.19658	0.00139066	0.0366454
TBC1D8	76.9632	1.05364	0.329628	3.19645	0.00139131	0.0366454
RAC3	25.6989	1.88752	0.59059	3.19599	0.00139352	0.0366544
SCRN2	253.921	0.596117	0.186574	3.19506	0.001398	0.0367232
MYOF	857.356	-0.900553	0.281897	-3.19461	0.00140019	0.0367317
RBMS2	68.1946	1.39339	0.43634	3.19336	0.00140626	0.0368418
MYO15B	112.696	1.17481	0.367963	3.19273	0.00140933	0.036873
DDX11L2	71.7858	-2.10926	0.660925	-3.19138	0.00141597	0.0369977
GLI3	8.05983	2.21104	0.69336	3.18887	0.0014283	0.0372703
C2CD2	153.099	0.831043	0.260687	3.18789	0.00143315	0.0373473
CDKN2D	1176.72	1.21392	0.380925	3.18677	0.0014387	0.0374248
MAP1B	28.7806	3.35603	1.05319	3.18653	0.00143993	0.0374248
RP11-286H14	1077.96	0.485826	0.152483	3.18611	0.00144201	0.0374295
SVA_D	1492.63	0.759281	0.228538	3.32234	0.000920828	0.0376735
STON2	75.9412	-1.7987	0.565313	-3.18177	0.00146376	0.0378299
HCAR3	19.3541	2.05184	0.644877	3.18176	0.00146382	0.0378299
ACP5	219.418	0.932093	0.292969	3.18154	0.00146495	0.0378299
NFATC1	1370.44	0.95249	0.299408	3.18124	0.00146645	0.0378299
CDT1	804.309	1.54852	0.486784	3.18112	0.00146705	0.0378299
GOT1	1695.34	0.704203	0.221498	3.17928	0.00147643	0.038022
SERPINB6	1251.39	0.779742	0.245386	3.17761	0.00148493	0.0381907
LANCL2	378.163	-0.712797	0.224422	-3.17614	0.00149248	0.038335
ZNF17	209.541	-0.695654	0.219072	-3.17546	0.001496	0.0383432
AMACR	223.221	-0.9272	0.292002	-3.17532	0.0014967	0.0383432
MAPK6	6250.68	-0.857575	0.270172	-3.17418	0.0015026	0.0384442
HUS1	937.517	-0.422829	0.133274	-3.17264	0.00151062	0.038574
PRX	59.4105	1.12253	0.353875	3.1721	0.00151341	0.038574
CCNE2	1158.86	-0.643711	0.202931	-3.17207	0.00151355	0.038574
CGREF1	65.6845	-0.689865	0.217571	-3.17076	0.00152041	0.0386987
RNF34	3026.27	-0.463848	0.146328	-3.16992	0.00152483	0.038761
GDAP1L1	5.59304	3.43125	1.08291	3.16856	0.00153198	0.0388467
DGCR11	29.6025	-2.2072	0.696601	-3.16852	0.00153215	0.0388467
RP1-228H13	86.1453	0.678167	0.214137	3.16698	0.00154031	0.0390034
RP1-151F17	81.2277	0.980457	0.309814	3.16466	0.00155264	0.0392651
DHX58	448.313	1.60842	0.50833	3.16413	0.00155547	0.039286
FAM117B	588.703	0.638842	0.202104	3.16096	0.00157252	0.0396658
CLP1	727.776	-0.488383	0.154558	-3.15988	0.00157837	0.0397542
TNPO1	7079.77	-0.551086	0.174432	-3.15931	0.00158144	0.0397542
BZRAP1	1115.02	1.2841	0.406467	3.15919	0.00158209	0.0397542
CCDC104	624.463	0.544007	0.172273	3.15781	0.00158958	0.0398917
GSTM4	199.996	0.973295	0.308539	3.15453	0.00160757	0.0402917
SVA_B	402.037	0.651411	0.220759	2.95078	0.0031697	0.0404342
TESC	581.196	0.521158	0.165425	3.15042	0.00163039	0.0407942
NME3	103.666	1.62553	0.516033	3.15005	0.0016324	0.0407942
BTBD3	300.983	0.979808	0.311098	3.14951	0.00163544	0.0407942
SLC25A1	409.075	1.00776	0.319983	3.14943	0.00163591	0.0407942
SLC25A38	871.27	-0.449239	0.142716	-3.14778	0.00164516	0.0408989
DIEXF	1584.37	-0.591336	0.187869	-3.1476	0.00164617	0.0408989
MTIF2	1505.2	-0.545063	0.17317	-3.14757	0.00164635	0.0408989
PCOLCE	34.9238	1.2872	0.409003	3.14717	0.00164856	0.0409023
CTD-2044J15	49.7442	-0.95097	0.302253	-3.14627	0.00165366	0.0409771
TBC1D3F	61.1382	1.10487	0.35135	3.14463	0.00166298	0.0410887
USP1	5765.47	-0.333025	0.105909	-3.14445	0.00166397	0.0410887
MIF4GD	661.161	0.606271	0.192812	3.14437	0.00166443	0.0410887
C12ORF65	1055.36	0.305861	0.0973046	3.14334	0.00167032	0.0411825
SERPINH1	316.914	0.495989	0.157819	3.14277	0.0016736	0.0412116
RP11-685N10	25.9898	-2.5856	0.823128	-3.14118	0.00168266	0.041383
AC024592	8.09301	1.86498	0.593933	3.14006	0.00168915	0.0414907
RENBP	66.934	0.800721	0.255063	3.13931	0.00169349	0.0415454
PMM2	706.343	-0.684583	0.21812	-3.13855	0.00169785	0.0415998
SLK	3659.5	-0.348189	0.110952	-3.13819	0.00169994	0.0415998
HSPE1	2610.02	-0.623832	0.198837	-3.13741	0.00170449	0.0416594
ARNT2	9.70467	3.21171	1.02416	3.13594	0.00171305	0.0418167
ADAM11	7.94243	2.13578	0.681182	3.1354	0.00171618	0.0418273
LYRM9	100.261	0.811307	0.258813	3.13472	0.00172018	0.0418273
TLE6	31.2409	1.34031	0.427601	3.13448	0.0017216	0.0418273
NDUFS7	271.196	1.54744	0.493693	3.13441	0.00172199	0.0418273
NOXA1	22.7406	1.16239	0.371109	3.13221	0.00173495	0.0420902
TXNP6	3288.42	-0.393985	0.125821	-3.13131	0.00174026	0.0421623
CYBA	1049.01	1.55168	0.495587	3.13099	0.00174221	0.0421623
PIDD	246.028	1.05518	0.337179	3.12945	0.00175135	0.0423314
TMEM5	568.364	-0.653645	0.208982	-3.12776	0.00176142	0.0425227
STARD7	8677.59	-0.512675	0.164013	-3.12581	0.00177316	0.0427535
BZW1P2	7403.69	-0.342553	0.109727	-3.12187	0.00179707	0.0432772
RPP14	1134.23	-0.453065	0.145158	-3.12118	0.00180126	0.0433249
SVA_E	126.316	1.20299	0.395001	3.04552	0.00415088	0.0433791
PCED1B	1762.76	0.833319	0.267065	3.12029	0.00180674	0.0434037
SLC46A1	158.367	-0.56265	0.180439	-3.11823	0.00181943	0.0436553
QRSL1	916.769	-0.60492	0.194087	-3.11675	0.00182857	0.043796
SHISA8	10.7181	2.39573	0.768732	3.11647	0.00183032	0.043796
ANO7P1	15.2249	2.34284	0.751926	3.11578	0.00183459	0.043796
KLC4	214.452	0.635208	0.20387	3.11575	0.00183476	0.043796
ZNF268	1030.54	-0.543648	0.174499	-3.11549	0.00183643	0.043796
RPL7L1	9452.51	-0.621887	0.199851	-3.11176	0.00185977	0.0442931
AEBP1	210.51	1.36538	0.438826	3.11144	0.00186177	0.0442931
TGM1	75.8122	0.968586	0.311338	3.11105	0.00186426	0.0442987
ELOVL7	70.5908	2.13584	0.68671	3.11025	0.00186931	0.0443615
MAPK6PS4	203.291	-0.991558	0.318859	-3.10971	0.00187271	0.0443615
PLCB3	261.001	0.463163	0.148948	3.10956	0.00187367	0.0443615
TTC32	494.792	0.543815	0.174981	3.10785	0.00188455	0.0445655
ICMT	3639.85	-0.617584	0.198804	-3.10649	0.00189321	0.0447165
F2R	743.741	-0.821456	0.281612	-2.91698	0.0035344	0.0448156
TBC1D22B	1041.18	0.504697	0.162539	3.10507	0.00190233	0.044878
NAA50	6312.38	-0.452145	0.145652	-3.10428	0.00190744	0.0448826
TTC9	741.563	0.529603	0.170622	3.10396	0.00190948	0.0448826
SS18L2	1011.87	-0.455704	0.146823	-3.10376	0.00191076	0.0448826
EPN2	273.597	-0.548945	0.176872	-3.10363	0.00191164	0.0448826
IRF3	1083.22	0.858654	0.178964	4.79791	0.00353731	0.0450214
ETV7	144.268	-1.24326	0.400835	-3.10167	0.00192435	0.0451269
SLA	8886.79	-0.496984	0.160313	-3.10009	0.00193463	0.0452966
TBCEL	470.099	-0.395908	0.127718	-3.09985	0.00193619	0.0452966
SAT1	2716.74	1.57408	0.507952	3.09889	0.0019425	0.0453903
RP11-480A16	336.078	0.707986	0.228553	3.09769	0.00195037	0.0455202
CTD-2116N17	707.668	-1.07093	0.345885	-3.09621	0.0019601	0.045693
IDI2-AS1	41.2148	-0.996169	0.321801	-3.09561	0.00196409	0.0457319
PRDX4	1176.62	-0.43765	0.141482	-3.09332	0.00197932	0.0460321
FBXO36	105.754	0.816437	0.264147	3.09084	0.00199591	0.0463631
ARHGAP4	1737.29	0.851901	0.275657	3.09044	0.00199858	0.0463703
RP3-481A17	173.408	-0.732984	0.237214	-3.08997	0.00200177	0.0463896
PAPLN	15.1027	1.60201	0.518613	3.08902	0.0020082	0.0464839
IFI27L1	426.937	0.572479	0.185379	3.08815	0.00201405	0.0465646
RP11-75L1	3968.59	-0.325737	0.105617	-3.08413	0.0020415	0.0471439
RP1-130H16	284.757	1.01813	0.330219	3.08319	0.00204796	0.0472376
GZMM	191.14	1.64589	0.533918	3.08267	0.00205154	0.0472646
ZNF831	522.104	-0.70722	0.229454	-3.08219	0.00205483	0.047285
YPEL3	392.341	1.52753	0.49571	3.0815	0.00205958	0.0473391
LTR3	363.325	-0.623366	0.215491	-2.89276	0.00381867	0.0474885
MIR142	964.716	0.913742	0.296865	3.07797	0.00208418	0.0478485
ULBP1	45.7183	1.84327	0.598989	3.0773	0.00208883	0.0478995
STAG3	529.044	1.17533	0.3821	3.07599	0.00209807	0.0480058
MFAP3	1324.72	-0.421262	0.136953	-3.07595	0.00209835	0.0480058
INHBA	94.4026	3.39942	1.10549	3.07504	0.00210477	0.0480487
IKZF1	16461.6	-0.324543	0.105543	-3.07499	0.00210511	0.0480487
TSPO	868.521	1.34148	0.436468	3.07349	0.0021157	0.0482345
C1GALT1C1	1202.95	-0.431602	0.140507	-3.07176	0.00212803	0.0484596
SUOX	174.111	0.868055	0.28268	3.0708	0.00213488	0.0485592
ALDH2	42.9993	2.19789	0.715985	3.06975	0.00214241	0.0486342
C10ORF32	311.195	-0.589766	0.192128	-3.06965	0.00214312	0.0486342
LPIN2	4325.31	0.4687	0.152737	3.06868	0.00215005	0.0487353
NEFH	369.576	-1.28402	0.418581	-3.06755	0.0021582	0.0488262
TBC1D17	248.397	0.956842	0.311938	3.06741	0.00215925	0.0488262
ST6GALNAC4	268.921	0.846555	0.276012	3.06709	0.00216151	0.0488262
EEPD1	143.052	-0.86004	0.280538	-3.06568	0.00217173	0.0490008
SEC24D	1919.53	0.72506	0.236544	3.06522	0.0021751	0.0490207
RASAL1	104.256	1.39667	0.455806	3.06417	0.00218274	0.0491367
SLC35A5	691.212	-0.59721	0.194982	-3.06289	0.00219211	0.0492911
HCP5	545.443	0.715707	0.16248	4.40489	0.00339692	0.0493888
PEBP1	4932.69	-0.300203	0.0980455	-3.06187	0.00219957	0.0494025
USP46	481.118	-0.589505	0.19256	-3.06141	0.00220299	0.0494083
KIAA0513	341.34	0.914673	0.2988	3.06115	0.00220486	0.0494083
CYP2B7P	6.1629	2.34685	0.767214	3.05892	0.00222137	0.0496767
IL8	1526.47	2.10853	0.68932	3.05885	0.00222188	0.0496767
HLA-B	33438.2	0.685232	0.224117	3.05748	0.00223207	0.0498157
SLC9A6	1001.27	-0.396438	0.129668	-3.05733	0.00223316	0.0498157
HELQ	434.625	-0.533797	0.174632	-3.05669	0.00223794	0.0498564
DENND3	1430.7	0.616647	0.20177	3.0562	0.00224165	0.0498564
RP11-479G22	19.2617	-1.69195	0.553636	-3.05607	0.00224259	0.0498564
LTR61	355.03	-0.577392	0.189045	-3.05425	0.00225622	0.0501028
SPAG5-AS1	54.2476	1.16452	0.381423	3.0531	0.00226491	0.0502204
TMEM237	476.822	-0.521327	0.170766	-3.05287	0.00226662	0.0502204
WDR52	260.429	-0.968017	0.31716	-3.05214	0.00227213	0.0502611
BRI3BP	3495.63	-0.517048	0.169415	-3.05195	0.00227356	0.0502611
PIK3CG	1777.8	-0.672686	0.193405	-3.47812	0.00306569	0.050426
ACTR1B	2044.08	0.610843	0.200255	3.05033	0.00228589	0.0504768
SVA_F	302.188	0.885109	0.295234	2.99799	0.00271769	0.0504839
NDUFB4	1878.9	0.422564	0.138594	3.04892	0.00229663	0.0506116
ZNF239	37.5909	-1.47591	0.484086	-3.04886	0.00229714	0.0506116
LTR23	116.876	1.44355	0.48215	2.99399	0.00275354	0.0506131
RP11-445H22	46.1259	0.794831	0.260742	3.04834	0.00230106	0.0506414
RP11-304F15	468.268	-0.875012	0.287124	-3.0475	0.00230753	0.0507226
SLC12A2	1479.84	-0.760487	0.249595	-3.04689	0.00231223	0.0507226
AQP7P1	10.4448	1.62812	0.534368	3.04682	0.00231275	0.0507226
ABHD4	369.365	0.886177	0.290882	3.04652	0.00231506	0.0507226
TECPR1	704.825	0.705926	0.237188	2.97623	0.00291814	0.0507609
HERVL74	181.174	-0.58915	0.199222	-2.95726	0.0031039	0.0508718
DDX20	1221.56	-0.43436	0.142674	-3.04442	0.00233132	0.0510219
LY9	105.287	1.22971	0.404251	3.04196	0.00235045	0.0513834
LRP5	154.491	0.936103	0.307961	3.03968	0.00236831	0.0517164
FAM72D	1544.36	0.657719	0.216406	3.03929	0.00237137	0.0517259
TIMM17A	2102.99	-0.639199	0.210397	-3.03807	0.00238101	0.0518787
LILRA3	24.7041	3.57878	1.1784	3.03698	0.0023896	0.0520081
SMIM12	1801.84	-0.430895	0.1419	-3.03662	0.00239246	0.0520128
RP4-813F11	30.0633	-1.05003	0.345886	-3.03577	0.0023992	0.0521019
ISYNA1	116.322	1.23339	0.40636	3.03521	0.00240366	0.0521208
PRELID1	2623.33	-0.385539	0.127031	-3.035	0.00240537	0.0521208
MRPS10	1431.98	-0.532957	0.17573	-3.03282	0.00242281	0.0524274
THAP3	301.707	0.637081	0.21008	3.03256	0.00242485	0.0524274
MIF	1867.91	1.63722	0.53994	3.03223	0.00242753	0.0524278
SASH1	129.223	-1.19488	0.394125	-3.03173	0.0024316	0.0524306
NPIPB6	34.0995	1.37386	0.453187	3.03155	0.00243299	0.0524306
MAMDC4	87.2895	0.88354	0.291738	3.02854	0.0024574	0.0528899
RMI2	1351.67	0.653639	0.215846	3.02826	0.00245968	0.0528899
RP11-37J13	317.795	-0.371282	0.122649	-3.02719	0.00246842	0.0530198
RPLP1	5183.83	1.87954	0.621051	3.02638	0.00247497	0.0531026
PPIL1	2129.44	-0.516105	0.170572	-3.02572	0.0024804	0.053161
RAN	15236.1	-0.533499	0.176342	-3.02537	0.00248328	0.0531649
LONRF3	140.16	-0.926148	0.306316	-3.02351	0.00249862	0.0534351
GBP5	6607.46	0.715628	0.0939542	7.61677	0.0103667	0.0937102
TTC4	1371.15	-0.432381	0.14313	-3.0209	0.00252029	0.05384
KIAA1244	208.448	1.23985	0.410617	3.01947	0.00253215	0.0540197
STARD5	169.281	0.815198	0.270002	3.01923	0.00253419	0.0540197
COMMD9	506.717	-0.485019	0.160769	-3.01687	0.00255403	0.0543838
PI4KAP1	329.315	1.07155	0.355286	3.01602	0.00256117	0.0544768
HAPLN3	943.462	0.857436	0.284341	3.01552	0.00256543	0.0545085
RP11-244H3	1028.28	0.433164	0.143731	3.01371	0.0025807	0.0547738
KLLN	31.4641	-1.16417	0.38641	-3.01278	0.0025887	0.0548298
IGFLR1	686.442	1.35714	0.450464	3.01275	0.00258891	0.0548298
ATP7B	39.3604	0.776146	0.257672	3.01215	0.00259404	0.0548792
PVRL3	983.17	-0.691747	0.229797	-3.01025	0.00261029	0.055099
UBXN1	615.798	0.818622	0.271971	3.00997	0.00261278	0.055099
CD244	28.9577	-1.25388	0.416577	-3.00996	0.00261283	0.055099
TBCD	1791.14	0.558231	0.185488	3.00952	0.00261659	0.0551055
SCML1	201.285	1.28988	0.428634	3.00927	0.00261873	0.0551055
STAT2	2253.66	0.88919	0.295546	3.00864	0.0026242	0.0551162
PIK3IP1	746.286	0.7755	0.257764	3.00857	0.00262485	0.0551162
TGM5	19.9767	-2.13521	0.709904	-3.00774	0.00263195	0.0552034
HOMER2	318.273	-1.10287	0.366713	-3.00744	0.00263461	0.0552034
TRABD	1119.9	1.23534	0.411005	3.00565	0.00265016	0.0554506
SHQ1	1088.79	-0.682726	0.227164	-3.00543	0.00265205	0.0554506
ATP2B1	2205.87	-0.651619	0.216896	-3.00429	0.00266199	0.0555428
CIB1	1129.02	0.857365	0.285381	3.00428	0.0026621	0.0555428
NFKBIL1	210.377	0.922445	0.307091	3.00382	0.00266615	0.0555683
EIF4EBP1	1119.45	1.01261	0.337223	3.00281	0.00267503	0.0556573
C2ORF68	699.229	0.373224	0.124297	3.00269	0.00267608	0.0556573
ADAMTSL4	23.3972	2.33973	0.779433	3.00183	0.0026836	0.0557401
DUSP6	3745.04	-1.10936	0.369609	-3.00145	0.002687	0.0557401
DENND5A	1825.46	0.697477	0.232398	3.00122	0.00268899	0.0557401
BAI1	17.3677	1.2774	0.425744	3.0004	0.00269629	0.0557401
TMEM194A	4506.83	0.489963	0.163308	3.00025	0.00269761	0.0557401
COPE	1108.98	1.31191	0.437274	3.00021	0.00269798	0.0557401
CMAHP	8154.7	0.760987	0.253663	2.99999	0.00269989	0.0557401
ZNF10	16.9016	1.29771	0.43275	2.99875	0.00271092	0.0558439
FBP1	18.3045	1.47456	0.491796	2.9983	0.00271486	0.0558439
SRFBP1	1205.65	-0.507763	0.169362	-2.9981	0.00271671	0.0558439
GMCL1	1433.91	0.558833	0.186413	2.99783	0.00271911	0.0558439
TESPA1	3938.19	0.561932	0.187487	2.99718	0.00272492	0.055905
NGDN	663.497	-0.483015	0.161236	-2.99571	0.00273809	0.0560131
AC018755	31.9874	1.19583	0.399264	2.99508	0.00274373	0.0560131
E2F3	2129.54	-0.448096	0.149611	-2.99507	0.00274386	0.0560131
NRAS	5775.94	-0.384806	0.128488	-2.99489	0.00274546	0.0560131
FAM221A	206.887	0.694297	0.23183	2.99485	0.00274575	0.0560131
CRAT	375.498	1.01331	0.338502	2.99351	0.00275793	0.0560131
PASK	1693.09	0.759922	0.25388	2.99324	0.00276037	0.0560131
ASNS	3678.57	0.971469	0.324594	2.99287	0.00276364	0.0560131
RPL7P21	942.793	-0.811352	0.27112	-2.9926	0.00276613	0.0560131
C15ORF53	66.5185	-1.53023	0.511339	-2.9926	0.00276616	0.0560131
SLC50A1	879.852	0.529728	0.177013	2.9926	0.00276616	0.0560131
RP11-16P6	22.5821	-1.34762	0.450335	-2.99248	0.0027672	0.0560131
AC174470	176.655	1.71241	0.572418	2.99154	0.00277577	0.0561287
HOTAIRM1	75.3993	1.3278	0.444055	2.99018	0.00278815	0.0563212
APOBEC3D	1430.51	0.493433	0.165106	2.98859	0.00280267	0.0565565
SVILP1	277.794	-1.08601	0.363532	-2.98737	0.00281387	0.0567243
CRHR1	20.8061	3.18679	1.06706	2.98651	0.0028218	0.0568178
CRYBG3	1021.17	-0.903384	0.302515	-2.98624	0.00282428	0.0568178
TSC22D3	636.763	1.20687	0.404259	2.98538	0.00283227	0.0568531
ZBTB47	19.1347	1.2028	0.402928	2.98514	0.00283447	0.0568531
JUNB	4202.78	1.91113	0.640219	2.98512	0.00283471	0.0568531
LZTS3	57.9491	1.37253	0.460209	2.98241	0.00285986	0.0572587
RP11-198M15	782.41	0.711281	0.238506	2.98223	0.00286156	0.0572587
KCTD11	194.388	-0.894107	0.299834	-2.98201	0.00286366	0.0572587
OACYLP	6.97359	-2.15458	0.722701	-2.98129	0.00287034	0.0573209
AC093901	52.0022	-2.40198	0.805749	-2.98105	0.0028726	0.0573209
PER1	596.248	1.12686	0.378071	2.98055	0.00287733	0.0573572
RP11-844P9	221.028	-0.805826	0.270483	-2.97922	0.00288988	0.0575401
SLC29A4	15.2079	1.19454	0.401049	2.97853	0.00289631	0.0575401
CTD-2206N4	81.5845	0.903896	0.30348	2.97844	0.00289722	0.0575401
RAB43P1	327.678	0.886854	0.297768	2.97833	0.00289821	0.0575401
BST1	14.1525	1.25942	0.423077	2.97681	0.00291265	0.0577399
FDX1P1	212.787	-0.490784	0.164878	-2.97665	0.00291414	0.0577399
RPL38P4	26.1509	-1.50369	0.505437	-2.97503	0.00292963	0.0578743
HSH2D	1096.53	0.992271	0.333536	2.97501	0.00292983	0.0578743
HSD17B7	489.732	0.671154	0.22562	2.97471	0.00293269	0.0578743
NCF1	28.8205	2.34833	0.789817	2.97326	0.00294652	0.0580694
NOL11	2050.6	-0.5728	0.192664	-2.97306	0.00294848	0.0580694
DACT3	45.7436	1.03633	0.348774	2.97134	0.00296506	0.0581436
DDAH2	167.017	1.3317	0.448258	2.97083	0.00296998	0.0581436
CCDC154	14.8891	1.78777	0.601776	2.97082	0.0029701	0.0581436
SESN2	834.706	1.47456	0.496371	2.97067	0.00297146	0.0581436
CUL7	559.044	0.544919	0.183434	2.97066	0.00297163	0.0581436
RP11-973H7	47.3279	-1.19944	0.403775	-2.97056	0.0029726	0.0581436
TUBGCP3	1740.98	0.442835	0.149076	2.97052	0.00297293	0.0581436
NIPA2	3861.04	-0.449357	0.1513	-2.96999	0.00297814	0.0581876
LRP12	512.695	-0.692587	0.233315	-2.96846	0.00299296	0.0584192
RANP1	9100.63	-0.446736	0.15051	-2.96814	0.00299604	0.0584212
BRI3	558.625	0.53365	0.179818	2.96772	0.00300021	0.0584448
ANK3	2772.88	-1.46458	0.493938	-2.9651	0.00302586	0.0588861
PRH1	12.5899	2.6207	0.884236	2.9638	0.00303862	0.0590442
TRUB2	759.449	-0.526727	0.177728	-2.96367	0.00303999	0.0590442
GTDC1	1902.78	-0.954805	0.32235	-2.96201	0.00305634	0.0593033
STK11	1057.13	0.898662	0.303541	2.9606	0.00307042	0.0594592
MER97B	78.7094	-0.685123	0.212075	-3.23057	0.00281362	0.0595966
UPB1	17.5007	1.56249	0.528248	2.95788	0.00309766	0.0598718
NCOA5	1338.44	-0.728354	0.246272	-2.95752	0.00310125	0.0598718
WIPI1	1069.77	0.989951	0.334732	2.95744	0.003102	0.0598718
IGFBP3	104.65	-1.6072	0.543546	-2.95688	0.0031077	0.0598864
GRAMD1A	1594.45	0.969235	0.32787	2.95615	0.00311501	0.0599685
CORO2A	859.718	0.476142	0.161097	2.95562	0.0031204	0.0600135
POP1	1068.78	-0.997557	0.337601	-2.95484	0.00312828	0.0601064
CCR12P	88.7827	1.53082	0.518178	2.95423	0.00313447	0.0601665
PHTF2	3816.93	-0.387758	0.131322	-2.95273	0.00314975	0.0604009
PADI4	10.6785	1.8917	0.640756	2.95229	0.00315424	0.0604047
GPX4	829.644	0.922623	0.31253	2.95211	0.00315609	0.0604047
RP11-529H2	143.59	0.688377	0.23321	2.95175	0.00315977	0.0604165
SSTR3	180.483	1.69073	0.572897	2.95119	0.00316549	0.0604342
AGPAT2	113.042	1.19282	0.404242	2.95076	0.00316991	0.0604342
UXT	780.153	0.46907	0.158996	2.9502	0.00317567	0.0604854
HDAC5	371.831	0.805686	0.273151	2.9496	0.00318182	0.0605438
RERE	2620.73	0.499836	0.169534	2.94829	0.00319539	0.0607434
PFKL	1662.65	0.857131	0.290947	2.94601	0.00321902	0.0611335
GATAD1	642.426	0.453494	0.153979	2.94517	0.00322774	0.0612399
TMED8	4053.58	-0.279425	0.0948946	-2.94459	0.00323384	0.061259
PARP10	840.593	1.486	0.504674	2.94448	0.00323497	0.061259
BTBD2	512.839	1.19274	0.405383	2.94226	0.00325826	0.0616139
MTPAP	1546.39	-0.618579	0.210251	-2.9421	0.00325998	0.0616139
AC009313	15.1226	-2.11051	0.717566	-2.9412	0.00326944	0.0617335
SCARF2	12.6558	2.33698	0.794873	2.94007	0.00328142	0.0619002
RP11-478C19	93.8312	1.07234	0.365078	2.9373	0.00331084	0.0623954
CACNB3	148.542	0.697451	0.237494	2.93671	0.00331709	0.0624024
MVP	3116.67	0.701672	0.23895	2.93649	0.00331955	0.0624024
FBXO48	276.976	0.804637	0.274024	2.93637	0.00332073	0.0624024
XX-C2158C6	5.85089	5.62273	1.91586	2.93483	0.0033373	0.0626541
RAD51C	1187.11	-0.493838	0.168401	-2.9325	0.00336241	0.0630653
CTC-534A2	80.4367	-2.05251	0.700295	-2.93093	0.0033795	0.0633059
HDAC6	801.773	0.530937	0.181162	2.93073	0.00338168	0.0633059
RP11-46D6	830.492	0.889798	0.303642	2.93042	0.00338505	0.0633088
PRMT2	2095.46	0.403565	0.137755	2.92958	0.00339422	0.0634201
TSPAN4	80.2863	1.05166	0.359124	2.9284	0.00340714	0.063601
OLIG3	18.4144	-1.85436	0.633374	-2.92775	0.0034142	0.0636198
DNA2	1999.18	-0.674783	0.230481	-2.92772	0.00341461	0.0636198
HERC5	1653.91	1.73633	0.59339	2.92612	0.00343224	0.0638877
MARS	5835.42	0.575741	0.196784	2.92575	0.00343622	0.0639013
RP3-325F22	21.3112	-1.61275	0.551425	-2.9247	0.00344787	0.0640067
GLCE	392.649	-0.548631	0.187609	-2.92434	0.00345193	0.0640067
FAM122C	378.979	0.885427	0.302788	2.92425	0.00345289	0.0640067
NUCB2	1185.91	1.18097	0.403881	2.92407	0.0034549	0.0640067
HSPA2	218.223	0.776323	0.265596	2.92294	0.0034674	0.0641396
FLVCR1	851.995	-0.446329	0.152713	-2.92267	0.00347042	0.0641396
CCL4	7020.42	-1.47387	0.504319	-2.92249	0.00347247	0.0641396
DNASE1L1	349.759	0.515347	0.176353	2.92225	0.00347511	0.0641396
RP11-452H21	56.1359	-1.83786	0.62899	-2.92192	0.00347881	0.0641477
ZNF385C	12.3687	1.55236	0.531522	2.9206	0.0034936	0.0643602
EIF4A1P9	17.3611	-1.60854	0.550883	-2.91993	0.00350111	0.0644382
PRSS21	186.231	-2.29747	0.787108	-2.91888	0.00351293	0.0645951
ZNF331	714.489	0.585762	0.200772	2.91755	0.00352797	0.0648112
PLD6	335.312	-0.919788	0.315341	-2.9168	0.00353641	0.0648156
PVRL2	39.5793	1.84077	0.631125	2.91665	0.00353809	0.0648156
C14ORF119	2412.28	-0.476679	0.163482	-2.91578	0.00354804	0.0648815
MAPK8IP3	935.857	0.798821	0.274007	2.91533	0.00355311	0.0648815
SMC5	3546.43	-0.271281	0.093054	-2.91531	0.00355336	0.0648815
ABHD17A	1312.23	1.14155	0.39159	2.91518	0.00355488	0.0648815
AC108463	6.23019	-3.93742	1.35133	-2.91374	0.00357128	0.0650918
RP5-1024G6	307.247	-0.560775	0.192469	-2.91359	0.00357302	0.0650918
OSGIN1	8.36676	1.97361	0.677494	2.9131	0.00357859	0.065133
AP006222	47.374	-1.94293	0.667321	-2.91153	0.00359662	0.0654006
RPL12	4201.2	0.45173	0.155177	2.91107	0.00360193	0.0654367
ZNF75A	610.115	-0.54565	0.187466	-2.91066	0.00360664	0.0654619
RP11-195F19	94.7526	0.82029	0.281921	2.90965	0.00361834	0.0656137
CTD-2124B8	12.4643	-1.9426	0.6679	-2.90853	0.00363138	0.0657895
CHMP5	2221.47	1.20394	0.414132	2.90716	0.00364732	0.0660176
TMEM169	121.782	0.600658	0.206682	2.9062	0.0036585	0.0661157
STX1B	25.8533	1.22134	0.420267	2.90612	0.00365947	0.0661157
TUBB2A	62.3108	-1.1809	0.406537	-2.90477	0.00367525	0.0662402
VDAC3	5271.84	-0.407024	0.140129	-2.90464	0.00367677	0.0662402
SMKR1	40.0765	-0.954767	0.328767	-2.90408	0.00368332	0.0662402
ARL4A	453.969	-0.601216	0.207051	-2.9037	0.00368776	0.0662402
NFAM1	16.3929	2.01771	0.694895	2.90362	0.0036888	0.0662402
ZNF223	40.287	0.860359	0.296307	2.90361	0.00368889	0.0662402
U47924	136.983	-0.560343	0.192987	-2.90352	0.00368993	0.0662402
RNF216P1	633.285	-0.806399	0.277894	-2.90183	0.00370995	0.0665389
AARS	5277.78	0.707166	0.243787	2.90075	0.00372271	0.066707
TRIM73	67.9162	1.31472	0.453326	2.90017	0.00372961	0.0667699
POP4	1171.22	-0.45472	0.156829	-2.89947	0.00373791	0.0668576
SYCP2L	15.5546	1.59366	0.550066	2.89721	0.00376493	0.0672797
NUTM2A	12.1435	2.21193	0.763589	2.89675	0.00377046	0.0673174
RBL2	3793.65	0.526309	0.181744	2.89587	0.00378103	0.0673974
ANXA2R	91.3913	0.870911	0.300792	2.89539	0.00378687	0.0673974
GSTT1	120.413	1.27729	0.441195	2.89507	0.00379076	0.0673974
AL139819	3517.1	0.715028	0.246989	2.89499	0.00379177	0.0673974
NLRX1	506.824	0.564269	0.194914	2.89496	0.00379207	0.0673974
TTPAL	1272.65	-0.457451	0.158045	-2.89443	0.00379842	0.0674493
CPSF2	4183.89	-0.388558	0.134271	-2.89383	0.00380576	0.0674884
ZNF888	36.6716	-1.3764	0.475658	-2.89369	0.00380748	0.0674884
FIGNL1	2810.4	-0.609734	0.21076	-2.89302	0.00381558	0.0674885
DBP	92.4076	0.543905	0.188035	2.89258	0.00382098	0.0674885
PML	1491.51	1.09508	0.378585	2.89256	0.0038212	0.0674885
KIF1B	1631.69	-0.35971	0.124383	-2.89196	0.00382848	0.0675564
CMTM6	12257.6	-0.444107	0.153592	-2.89147	0.00383445	0.0676011
BCL2L14	479.242	1.0667	0.368991	2.89087	0.0038418	0.06767
TMEM99	191.079	-0.762552	0.263846	-2.89014	0.00385073	0.0677218
SELT	2972.45	-0.461809	0.159809	-2.88975	0.00385547	0.0677218
TNKS1BP1	321.156	0.931104	0.322221	2.88965	0.00385676	0.0677218
SNN	408.241	0.819405	0.28358	2.8895	0.00385851	0.0677218
SARDH	125.481	0.930982	0.322255	2.88896	0.00386514	0.0677445
BMS1P14	5.69434	3.49585	1.21013	2.88884	0.00386669	0.0677445
EXOSC3P1	116.965	-0.665351	0.230349	-2.88845	0.00387142	0.0677671
CTD-2325K12	37.4615	-0.839575	0.290701	-2.88811	0.00387568	0.0677813
PARP11	896.361	0.617938	0.214068	2.88665	0.00389372	0.0680311
RPF2	1180.59	-0.719833	0.249389	-2.88639	0.00389688	0.0680311
AC069213	40.7561	1.37696	0.477144	2.88583	0.00390379	0.0680914
RP11-118D22	341.554	-0.573823	0.198873	-2.88537	0.00390949	0.0681304
HDC	11.6914	-1.4912	0.516934	-2.88471	0.0039178	0.0682148
MATN4	8.62181	1.94401	0.6744	2.88258	0.00394432	0.0686158
RP11-137L10	154.358	-0.496112	0.172164	-2.88163	0.00395625	0.0687625
TBX19	105.109	0.695573	0.241433	2.88101	0.00396399	0.0688362
LIMK1	595.448	0.700772	0.243285	2.88046	0.00397101	0.0688973
C21ORF67	68.6568	-0.847122	0.294142	-2.87998	0.00397705	0.0689414
PCSK4	16.3877	1.67473	0.582011	2.87749	0.00400853	0.0693519
DRAP1	687.898	1.20794	0.419802	2.8774	0.00400961	0.0693519
MED25	406.761	1.11414	0.387239	2.87713	0.00401308	0.0693519
BNIP3P1	2393.69	-0.730879	0.254043	-2.87699	0.00401483	0.0693519
TMEM216	359.972	-0.47246	0.164262	-2.87626	0.00402422	0.0693627
LEPROT	921.856	-0.462726	0.160899	-2.87587	0.00402912	0.0693627
ABCC4	872.56	-0.829606	0.288474	-2.87584	0.00402948	0.0693627
FASTKD2	2296.69	-0.728489	0.253314	-2.87584	0.00402956	0.0693627
ZNF530	310.727	-0.61526	0.213998	-2.87507	0.00403939	0.0694565
FAM98C	251.152	0.518928	0.180506	2.87486	0.00404207	0.0694565
RP11-340I6	769.805	-0.413652	0.143929	-2.874	0.00405305	0.0695845
FAM57B	73.3772	1.30549	0.454317	2.87351	0.00405936	0.0696319
RAD21L1	13.3889	2.3511	0.81837	2.8729	0.00406719	0.0696687
SEPT9	9963.3	0.616065	0.214468	2.87253	0.00407195	0.0696687
ABHD8	151.176	1.23411	0.429638	2.87244	0.00407318	0.0696687
DDX3YP3	282.152	-0.627107	0.218334	-2.87225	0.00407567	0.0696687
FBXO39	11.8893	1.84312	0.641827	2.87167	0.00408305	0.0697344
C17ORF103	156.652	1.28467	0.447433	2.87121	0.00408903	0.0697683
HIC1	199.385	1.28617	0.44799	2.87097	0.00409213	0.0697683
ERVK3-1	54.3683	-1.00872	0.35141	-2.87048	0.0040985	0.0697875
GCHFR	285.637	0.940003	0.327501	2.87023	0.00410175	0.0697875
DAPK2	52.9107	-0.81014	0.282296	-2.86982	0.00410703	0.0697875
TMEM143	271.967	1.02813	0.358259	2.86979	0.00410744	0.0697875
SNX18P26	7.63269	-2.00233	0.697819	-2.86941	0.00411244	0.0698121
ZNF154	177.72	1.92754	0.671896	2.86881	0.00412022	0.0698131
CBX4	322.109	1.27199	0.443441	2.86845	0.00412493	0.0698131
H2AFY2	140.679	0.835023	0.291116	2.86835	0.00412613	0.0698131
SCAND1	108.967	1.86008	0.648491	2.86831	0.00412669	0.0698131
RP11-192M23	68.599	-0.902466	0.314913	-2.86576	0.00416007	0.0703174
NR1H3	125.719	0.481498	0.168107	2.86424	0.00418012	0.0705956
VAMP5	267.271	0.914821	0.319492	2.86336	0.00419167	0.0707127
KCTD20	6651.73	-0.340012	0.118754	-2.86317	0.00419424	0.0707127
SLC41A2	603.493	-0.890338	0.311072	-2.86217	0.00420756	0.0708766
SLC31A2	221.633	-0.750069	0.262187	-2.86082	0.00422549	0.0710795
ZFP90	1720.22	0.429726	0.150222	2.8606	0.0042284	0.0710795
PGLS	335.304	0.763845	0.267037	2.86045	0.00423045	0.0710795
RP13-977J11	47.3296	0.933737	0.326469	2.86011	0.00423501	0.0710954
PDE1B	523.994	0.949172	0.331974	2.85918	0.00424742	0.071243
PLD3	665.375	0.892111	0.312064	2.85874	0.00425321	0.0712454
LIPE	344.939	0.967573	0.338475	2.85863	0.0042548	0.0712454
LINC00892	1401.64	-0.871867	0.305122	-2.85744	0.00427077	0.0714316
CD59	3065.39	-0.424207	0.148467	-2.85726	0.00427319	0.0714316
NANOS1	7.56475	1.81171	0.634521	2.85524	0.00430047	0.0717676
MTERF	561.55	-0.635238	0.222486	-2.85518	0.00430121	0.0717676
RP11-15H20	414.188	-0.660007	0.231179	-2.85496	0.00430423	0.0717676
GYPB	6.76921	-2.55668	0.896209	-2.85277	0.00433403	0.0722033
YIF1B	606.697	1.06872	0.37475	2.85182	0.00434693	0.0723569
FSCN1	350.359	1.16177	0.407831	2.84865	0.00439049	0.0729592
SYCE2	50.1854	1.04035	0.365208	2.84865	0.00439053	0.0729592
LTBP4	627.743	1.28814	0.452289	2.84804	0.0043989	0.0729796
HSPB6	8.51417	1.78433	0.626556	2.84783	0.00440184	0.0729796
PKD1P6	171.894	0.9763	0.342861	2.84751	0.00440624	0.0729796
DPEP2	62.4547	0.857823	0.301256	2.84749	0.00440659	0.0729796
LRRC3	59.8287	1.12465	0.395044	2.84689	0.00441482	0.0730543
SIRPB3P	79.3089	1.18217	0.415573	2.84467	0.00444573	0.0734714
KLRAP1	110.787	-0.664902	0.233746	-2.84454	0.00444749	0.0734714
PMAIP1	3264.7	1.21346	0.426763	2.84342	0.00446327	0.0736702
CXCL12	7.13896	-3.07218	1.08076	-2.84262	0.00447438	0.0737917
DYNC2H1	155.042	-0.998254	0.351216	-2.84228	0.00447918	0.0738089
AC112721	198.546	-0.996548	0.35076	-2.84111	0.00449567	0.073963
OCEL1	88.8064	0.824212	0.290105	2.84108	0.00449605	0.073963
FBLN7	382.594	0.710485	0.250132	2.84044	0.00450511	0.0740501
CHST15	37.6616	1.33834	0.471234	2.84007	0.00451043	0.0740757
RP11-625L16	50.9331	-1.66441	0.586154	-2.83955	0.00451777	0.0741344
GBP2	14232	0.673209	0.102104	6.59337	0.0176431	0.0748066
RARS	3014.17	-0.590493	0.208238	-2.83567	0.00457299	0.0749223
CAPN10	465.296	0.486223	0.171479	2.83547	0.00457584	0.0749223
SLC30A6	1734.29	-0.353904	0.124817	-2.83537	0.00457721	0.0749223
MVD	536.047	0.942674	0.332647	2.83386	0.00459895	0.0750182
ADRBK1	4631.45	1.23647	0.436358	2.83361	0.00460251	0.0750182
PRR7	75.6711	0.86963	0.306902	2.83358	0.00460298	0.0750182
RPS2P7	61.4508	1.62003	0.571747	2.83348	0.00460442	0.0750182
RPL23AP82	189.354	-0.520175	0.183591	-2.83334	0.00460649	0.0750182
EIF4ENIF1	1262.58	0.345623	0.121985	2.83333	0.00460662	0.0750182
RP11-30P6	781.221	-0.362792	0.128054	-2.83311	0.00460976	0.0750182
KLRG1	107.183	-1.18159	0.41711	-2.83281	0.00461408	0.0750265
CD200R1	609.027	-0.679877	0.240163	-2.83089	0.0046418	0.0754148
MAPK8	1730.04	-0.515663	0.18219	-2.83036	0.00464963	0.0754705
CCDC85B	159.878	1.9869	0.702081	2.83001	0.00465467	0.0754705
AC003102	13.4777	1.53553	0.542632	2.82977	0.00465811	0.0754705
B3GNT5	128.984	1.22984	0.434654	2.82948	0.0046624	0.0754705
RP11-178D12	197.582	-0.881208	0.311454	-2.82934	0.0046644	0.0754705
OXSM	516.453	-0.549816	0.194407	-2.82817	0.00468143	0.0756615
FYB	4701.86	0.544863	0.192682	2.82778	0.0046872	0.0756615
ALG1L15P	108.555	-0.846044	0.299194	-2.82774	0.00468775	0.0756615
ALMS1-IT1	24.9142	1.33772	0.473272	2.82653	0.00470551	0.075886
GZMH	248.797	-1.52093	0.5382	-2.82596	0.00471398	0.0759559
RP11-410L14	136.139	0.817539	0.289321	2.82571	0.00471757	0.0759559
SLC4A10	474.552	-1.52362	0.539271	-2.82532	0.00472327	0.0759856
KCTD19	23.0277	1.659	0.587315	2.82473	0.00473212	0.0760135
RAB24	102.716	-0.519974	0.184082	-2.82468	0.00473273	0.0760135
ZFP69	170.704	0.643214	0.227768	2.82398	0.00474307	0.0761173
ZNF217	3235.29	0.305517	0.108228	2.8229	0.00475918	0.0763136
TOR1A	1953.18	-0.336441	0.119197	-2.82256	0.00476418	0.0763317
CMTR1	2524.67	0.568317	0.201435	2.82134	0.00478235	0.0765604
TFAM	3302.57	-0.466104	0.165237	-2.82083	0.00479	0.0765651
KDM4B	907.429	0.566483	0.200824	2.8208	0.00479042	0.0765651
ZNF44	525.583	0.354156	0.125597	2.81978	0.00480569	0.0766961
SIPA1	1287.05	0.895467	0.317572	2.81973	0.00480642	0.0766961
CUL1	3247.49	-0.308698	0.109516	-2.81876	0.00482097	0.0768311
B3GALTL	431.599	-0.66847	0.2372	-2.81817	0.00482985	0.0768311
LRRC3DN	41.9541	1.33906	0.475177	2.81802	0.00483203	0.0768311
EEA1	1249.85	0.488981	0.173524	2.81795	0.00483313	0.0768311
PPFIBP1	1296.45	0.976407	0.346506	2.81787	0.0048344	0.0768311
KLHL25	282.922	0.464612	0.164923	2.81714	0.00484536	0.076943
NCALD	2455.61	-0.833276	0.296026	-2.81487	0.00487968	0.0774256
HSPA8P7	1837.93	-1.09098	0.387712	-2.81389	0.00489457	0.0775388
SLC22A31	14.3556	1.6461	0.585043	2.81365	0.00489828	0.0775388
ALDH3A2	853.99	-0.354017	0.125822	-2.81362	0.00489864	0.0775388
YWHAH	6392.91	-0.424724	0.15101	-2.81255	0.00491509	0.0777367
DNAJA1	8560.45	-0.464757	0.165273	-2.81206	0.00492257	0.0777842
ABHD17AP2	122.347	1.26473	0.449787	2.81183	0.004926	0.0777842
RAB11FIP5	622.233	0.834065	0.296772	2.81046	0.00494714	0.0780427
HEATR3	1166.33	-0.618997	0.220264	-2.81025	0.00495031	0.0780427
VWA5A	228.6	0.792553	0.282098	2.80949	0.00496197	0.0781578
KPNA4	3092.29	-0.32376	0.115251	-2.80918	0.00496675	0.0781578
EPPK1	12.0064	-1.49157	0.530996	-2.809	0.00496953	0.0781578
PAQR6	90.0326	0.936008	0.333376	2.80767	0.0049902	0.0784204
MFGE8	168.455	1.09004	0.388458	2.80607	0.00501501	0.0785819
POLE3	3433.83	-0.530444	0.189035	-2.80606	0.00501507	0.0785819
OGFR	778.191	1.24323	0.44306	2.806	0.00501612	0.0785819
TBX6	21.2638	1.48198	0.528153	2.80597	0.00501646	0.0785819
MPZL2	297.821	0.993521	0.354166	2.80524	0.00502791	0.0786986
FAHD2CP	235.335	0.601606	0.214538	2.8042	0.00504417	0.0788903
PTPN9	1823.68	-0.337422	0.12036	-2.80345	0.00505587	0.0789368
ZW10	1280.52	-0.396214	0.141337	-2.80333	0.00505773	0.0789368
IGSF8	538.616	0.749514	0.267374	2.80324	0.00505918	0.0789368
CCL5	3367.08	-1.152	0.411141	-2.80195	0.0050794	0.0790569
MCC	469.48	-0.893975	0.319061	-2.80189	0.0050804	0.0790569
NUB1	1856.48	0.649091	0.231675	2.80173	0.00508294	0.0790569
PDE6G	28.0075	1.43711	0.512935	2.80173	0.00508294	0.0790569
AC116366	24.0444	-1.23957	0.442502	-2.80127	0.00509016	0.0790919
HSPA8P1	4654.75	-1.10226	0.393512	-2.80108	0.00509324	0.0790919
MOV10	1333.86	0.575216	0.20542	2.80019	0.00510725	0.0792469
ZWILCH	1815.83	-0.411715	0.14708	-2.79926	0.00512203	0.0794136
TGFBR2	3879.38	-0.45878	0.163935	-2.79854	0.00513336	0.0794743
RBL1	2904.22	-0.442817	0.158234	-2.7985	0.00513402	0.0794743
DDX3X	13866.8	-0.541338	0.193521	-2.79731	0.005153	0.0796757
GVQW1	21.2001	-1.11467	0.398497	-2.79718	0.00515513	0.0796757
AC005618	33.3992	2.42217	0.866085	2.79669	0.00516297	0.0796798
PRLR	7.23558	1.90486	0.681123	2.79665	0.00516349	0.0796798
YIPF2	191.742	1.04989	0.375533	2.79574	0.00517816	0.0798435
LINC00398	12.8286	1.58918	0.568913	2.79336	0.00521644	0.0802938
RP11-782C8	158.537	-1.25878	0.450647	-2.79328	0.00521766	0.0802938
ECI1	453.306	1.00827	0.360978	2.79316	0.00521961	0.0802938
GTF2H1	1875.18	-0.51087	0.182943	-2.79251	0.0052301	0.0803476
SAMD13	10.0935	-1.72231	0.616778	-2.79244	0.00523127	0.0803476
SOX30	31.6125	1.60986	0.576573	2.79212	0.00523633	0.0803625
RRNAD1	480.656	0.598693	0.214459	2.79165	0.00524407	0.0804187
MRPL32	1527.65	-0.386774	0.13856	-2.79139	0.00524823	0.0804197
BTN3A2	2579.8	0.339403	0.121653	2.78994	0.00527177	0.0807176
APBB3	221.303	0.710379	0.254855	2.78738	0.00531353	0.0812562
BZW1	12238.8	-0.333254	0.119562	-2.78728	0.00531521	0.0812562
CBX7	1059.87	1.05061	0.377074	2.78621	0.00533282	0.0814622
OR52N4	10.5213	1.76358	0.633233	2.78504	0.00535216	0.0816471
GLTP	1214.4	-0.272539	0.0978605	-2.78497	0.00535323	0.0816471
RP11-345P4	53.3758	-0.74463	0.267401	-2.78469	0.00535783	0.081654
RP11-692C23	198.13	-0.561375	0.201648	-2.78394	0.00537034	0.0817747
CCDC159	95.3335	0.827967	0.297433	2.78371	0.00537406	0.0817747
HERVL40	389.146	-0.704141	0.0828555	-8.49842	0.0130936	0.0818843
DGKZ	1002.82	0.659191	0.236923	2.7823	0.00539753	0.0820087
PSPH	1121.33	0.853521	0.30677	2.78228	0.00539777	0.0820087
RPS26P6	3425.6	0.558034	0.200623	2.7815	0.00541085	0.0821439
JMJD7-PLA2G4B	266.263	1.14553	0.411926	2.78092	0.00542052	0.0821573
TCIRG1	951.038	0.853665	0.306996	2.78071	0.00542406	0.0821573
DDIT4L	76.684	-1.48894	0.535456	-2.7807	0.00542426	0.0821573
MST	765.983	1.23962	0.445917	2.77993	0.00543703	0.0822266
NUF2	1879.74	0.431361	0.155182	2.77971	0.00544077	0.0822266
TAX1BP3	357.257	0.567399	0.204124	2.77967	0.00544138	0.0822266
CEACAMP3	5.72727	3.97402	1.42991	2.77921	0.00544907	0.0822797
IFNB1	7.29732	3.54905	1.27742	2.7783	0.00546434	0.0823269
HEYL	9.39776	1.97358	0.710361	2.77828	0.00546475	0.0823269
C1ORF109	803.717	-0.460778	0.165927	-2.77699	0.00548651	0.0825915
LTR75	76.0555	-0.700591	0.133292	-5.25607	0.0100408	0.082704
HIPK3	2822.91	-0.363592	0.130996	-2.77559	0.00551018	0.0828844
DDX28	591.621	-0.500477	0.180332	-2.77531	0.005515	0.0828935
C17ORF96	2241.2	-0.599789	0.216153	-2.77484	0.00552296	0.0829498
ANPEP	27.7152	2.11609	0.762696	2.77449	0.00552888	0.0829754
RP11-572O17	21.9399	0.972485	0.350568	2.77403	0.00553666	0.0830288
TWF1	1260.76	-0.394686	0.142326	-2.77312	0.00555221	0.0831109
SLC7A11	1032.87	1.31065	0.472665	2.77289	0.00555602	0.0831109
AC106782	233.313	1.34452	0.48488	2.77289	0.00555612	0.0831109
VDR	8293.88	0.41934	0.151238	2.77272	0.00555903	0.0831109
FASTKD5	1698.91	-0.570319	0.205752	-2.77188	0.00557333	0.0832615
IFRG15	123.926	-0.7801	0.281464	-2.77158	0.00557853	0.0832759
MCMBP	5726.52	-0.338993	0.122341	-2.77088	0.0055905	0.0833182
MER66B	185.54	-0.799717	0.08035	-9.95293	0.00559153	0.0833182
REC8	166.18	0.671465	0.242362	2.77051	0.0055969	0.0833182
ORMDL2	481.883	-0.474635	0.171322	-2.77043	0.00559831	0.0833182
ARL5A	4646.75	-0.613455	0.221511	-2.76941	0.00561577	0.0835149
FSD1L	320.144	-0.386862	0.139773	-2.76778	0.00564393	0.0838704
RP11-61N20	401.999	-0.754015	0.272452	-2.76752	0.00564848	0.0838745
Y_RNA	25.227	1.07237	0.387575	2.76687	0.00565978	0.0839534
RAB13	51.0303	1.27899	0.462278	2.7667	0.00566261	0.0839534
CCM2	1408.47	0.578934	0.209273	2.76641	0.00566777	0.0839534
ZNF132	122.89	-0.858706	0.310448	-2.76602	0.0056745	0.0839534
OASL	1118.92	2.55445	0.923522	2.76598	0.00567512	0.0839534
KLHL8	991.126	-0.422239	0.152692	-2.7653	0.00568704	0.0840666
CDPF1	179.02	0.449115	0.16244	2.7648	0.00569578	0.0841325
GRSF1	4004.02	-0.342054	0.123735	-2.76441	0.00570264	0.0841496
TRADD	792.619	0.567266	0.205216	2.76424	0.00570549	0.0841496
CLDN1	66.655	1.89247	0.684793	2.76356	0.00571742	0.0842623
UMPS	1685.22	-0.667253	0.241484	-2.76313	0.00572498	0.0843106
AC004381	364.226	0.759628	0.275029	2.76199	0.00574502	0.0845425
RP4-782G3	10.0615	1.56795	0.567795	2.76148	0.00575397	0.0846109
CTC-246B18	19.9153	1.14498	0.414664	2.76122	0.0057586	0.0846158
NCF1B	15.7704	2.23756	0.810695	2.76005	0.00577926	0.0848559
IMP3	1506.63	-0.595479	0.215802	-2.75937	0.00579122	0.0848882
TCTEX1D2	196.368	0.641544	0.232508	2.75924	0.00579365	0.0848882
SYPL1	1059.77	0.883987	0.320379	2.75919	0.0057944	0.0848882
GAD1	65.0541	1.36883	0.496311	2.758	0.00581564	0.0851359
SUMF1	479.351	-1.02685	0.372393	-2.75745	0.00582542	0.0852158
CTC-454I21	36.7546	1.25547	0.455681	2.75515	0.00586658	0.0857263
RP11-441O15	63.2868	1.08436	0.393594	2.75501	0.00586904	0.0857263
GEMIN6	790.568	-0.722362	0.262256	-2.75441	0.00587974	0.0858138
TUB	21.0258	-1.19888	0.435293	-2.75419	0.00588375	0.0858138
SLC22A17	43.4342	1.45598	0.528719	2.75378	0.00589115	0.0858245
C6ORF1	201.249	0.833941	0.302848	2.75366	0.00589321	0.0858245
AC106900	11.6116	-1.40055	0.508663	-2.75339	0.00589821	0.0858338
ZBED6CL	335.624	-0.936918	0.34036	-2.75273	0.00591009	0.0859053
TOB1-AS1	35.2656	1.1381	0.4135	2.75237	0.00591653	0.0859053
SPATA6L	23.7289	-0.954922	0.346971	-2.75216	0.00592029	0.0859053
SLC43A3	5769.09	-0.750731	0.272796	-2.75199	0.0059235	0.0859053
DTX3	291.336	0.645079	0.234419	2.75182	0.00592643	0.0859053
RN7SL731P	12.3621	-1.38016	0.501572	-2.75166	0.00592932	0.0859053
LRCH4	545.561	1.45796	0.530216	2.74976	0.00596396	0.0863436
SNX12	1225.28	-0.369898	0.134588	-2.74837	0.00598931	0.0866469
ARPC4-TTLL3	1302.53	0.875323	0.318534	2.74798	0.00599642	0.0866859
TOR1AIP2	2642.74	-0.828441	0.30151	-2.74764	0.00600265	0.0867087
GPR155	656.299	0.482513	0.175625	2.74741	0.00600681	0.0867087
PLSCR1	1480.52	1.36751	0.497803	2.7471	0.0060125	0.0867272
SLC35F2	1962.46	-0.482126	0.175544	-2.74647	0.00602412	0.0868311
SLC1A2	58.9773	2.40438	0.875682	2.74573	0.00603771	0.0869633
AP000525	42.2784	-1.16353	0.423823	-2.74532	0.00604527	0.0870086
ZC3H3	572.96	1.05772	0.385415	2.74437	0.00606276	0.0871233
CDKN2B-AS1	78.1339	-0.936936	0.341429	-2.74416	0.00606657	0.0871233
PTGIS	115.704	-1.41791	0.516717	-2.74407	0.00606831	0.0871233
FERMT2	121.499	1.7474	0.636826	2.74392	0.00607096	0.0871233
ANKRD9	64.0584	1.02385	0.373284	2.74281	0.00609163	0.0873562
ZMYND11	1468.89	-0.305876	0.111541	-2.74227	0.00610164	0.0874361
DPP6	47.7504	-1.2575	0.458667	-2.74163	0.00611354	0.0875429
CBWD1	1015.71	-0.811792	0.296162	-2.74104	0.00612448	0.0876357
SOX12	111.609	0.992621	0.362311	2.73969	0.00614968	0.0879324
AC005786	30.1387	1.35503	0.494677	2.73922	0.0061585	0.0879494
SRRD	937.575	-0.517184	0.188821	-2.73901	0.00616237	0.0879494
RP5-827C21	407.588	1.23348	0.450354	2.73891	0.00616428	0.0879494
RABAC1	166.185	1.45502	0.531335	2.73842	0.00617354	0.0879733
CTA-833B7	12.4091	-2.01506	0.735867	-2.73835	0.0061749	0.0879733
RPL7L1P9	49.3633	-1.14382	0.417768	-2.73792	0.00618286	0.088023
REL	1767.25	0.520333	0.19008	2.73743	0.00619204	0.0880356
SF3A2	867.345	1.23419	0.450862	2.7374	0.0061927	0.0880356
MCAT	326.933	-0.639675	0.233801	-2.73598	0.00621955	0.0883275
TP53INP1	1222.56	0.678583	0.248054	2.73562	0.00622623	0.0883275
TGM2	83.0522	2.51058	0.917808	2.73541	0.00623022	0.0883275
VPS28	372.461	0.815531	0.298174	2.73509	0.00623638	0.0883275
GCA	544.398	0.530537	0.194003	2.73469	0.00624388	0.0883275
LTR75_1	31.1365	0.956421	0.249739	3.82969	0.00624422	0.0883275
MSTC	1025.38	0.328279	0.120044	2.73465	0.00624465	0.0883275
HMG20A	1752.38	0.308582	0.112889	2.7335	0.00626647	0.088529
NFKBID	1256.67	0.623492	0.228105	2.73335	0.00626935	0.088529
KRT73	7.82503	2.84645	1.04144	2.73319	0.0062724	0.088529
HLA-G	36.1133	1.72233	0.630231	2.73286	0.00627876	0.0885553
PLCD1	159.818	0.87681	0.320976	2.7317	0.00630087	0.0888035
CCL4L1	1431.07	-1.60593	0.588034	-2.73101	0.00631404	0.0889254
TMEM205	210.324	0.589542	0.215896	2.73067	0.00632054	0.0889315
FAM136A	2373.67	-0.732795	0.268392	-2.73032	0.00632732	0.0889315
ETV5	126.837	1.5211	0.557163	2.73008	0.00633181	0.0889315
HJURP	3570.65	0.339523	0.124365	2.73005	0.00633256	0.0889315
PPAN-P2RY11	33.2866	8.71598	3.19466	2.7283	0.00636616	0.0893357
NR1H2	722.948	0.803013	0.294391	2.72771	0.00637765	0.0893357
SETD9	176.738	-0.872826	0.319995	-2.72763	0.00637916	0.0893357
RPL4P6	6.28646	-3.02034	1.10734	-2.72757	0.00638025	0.0893357
SAMD4A	182.411	0.895603	0.328376	2.72738	0.00638404	0.0893357
LYG1	41.0767	0.763385	0.279947	2.72689	0.00639335	0.0893888
OSBPL2	792.64	0.381964	0.140141	2.72557	0.00641901	0.0895608
C5ORF56	672.547	0.742353	0.272385	2.72538	0.00642269	0.0895608
ADPRHL1	31.6862	-1.70434	0.625361	-2.72537	0.00642289	0.0895608
ACSL5	2048.46	-0.514539	0.188847	-2.72463	0.00643727	0.0896156
SEH1L	2648.19	-0.425163	0.156047	-2.72459	0.00643811	0.0896156
MMP14	84.4126	2.23279	0.819531	2.72447	0.00644048	0.0896156
ZFP28	126.234	0.81196	0.29808	2.72396	0.00645035	0.0896895
TGFBR3	939.123	-1.02579	0.376625	-2.72363	0.00645686	0.0897165
PRKD2	1259.82	1.11167	0.408299	2.72269	0.00647522	0.0899082
SLC25A28	1191.16	0.664219	0.243988	2.72234	0.00648213	0.0899153
ALOX15B	21.587	2.76586	1.01606	2.72214	0.00648598	0.0899153
GCNT2	67.06	0.944466	0.347033	2.72154	0.00649779	0.0899153
LSM1	881.272	-0.349979	0.128603	-2.7214	0.00650068	0.0899153
DPY19L3	476.602	-0.494219	0.181609	-2.72133	0.00650198	0.0899153
LPL	8.29094	2.47443	0.909294	2.72127	0.00650315	0.0899153
CTB-50E14	783.982	-0.405201	0.148968	-2.72005	0.00652729	0.0901857
INPP5F	1059.64	0.58742	0.216005	2.71948	0.00653848	0.0902137
SNX21	33.8841	0.805797	0.296437	2.71827	0.00656244	0.0904808
C3AR1	148.076	-1.20982	0.445108	-2.71803	0.00656721	0.0904831
XBP1	5614.35	0.874938	0.322025	2.71699	0.00658791	0.0905527
CAPS	40.3999	1.49554	0.550467	2.71685	0.00659063	0.0905527
SUGCT	29.8922	-1.70099	0.626112	-2.71675	0.00659267	0.0905527
PTPN13	677.075	-0.932725	0.343331	-2.7167	0.00659366	0.0905527
MCUR1	1145.61	-0.457644	0.168461	-2.71662	0.00659527	0.0905527
SERF1A	129.275	-1.74572	0.642718	-2.71615	0.00660464	0.0905772
POLR1B	2547.74	-0.81529	0.300173	-2.71607	0.00660627	0.0905772
RP11-429E11	10.5148	1.60997	0.592908	2.71538	0.00662005	0.090703
RP4-607J23	44.5154	1.08876	0.401034	2.71489	0.00662978	0.090773
MCF2L2	368.97	-0.793671	0.292386	-2.71446	0.00663839	0.0908277
PPP1R35	422.54	1.00971	0.372208	2.71277	0.00667237	0.0912093
ANTXR2	1354.75	-0.919225	0.338871	-2.71261	0.00667555	0.0912093
PCIF1	526.327	0.803223	0.296192	2.71183	0.00669129	0.091361
PARP3	213.786	0.54579	0.201359	2.71053	0.00671767	0.0916576
HERVP71A	90.7644	0.693605	0.255991	2.70949	0.00673876	0.0918816
PSIP1	5620.1	0.430526	0.158931	2.70889	0.00675081	0.0919821
HSPA8	93952	-0.894814	0.330384	-2.70841	0.00676065	0.0920027
CSF2RA	52.5434	1.34674	0.497254	2.70836	0.00676167	0.0920027
FNIP2	2724.99	-0.620599	0.22918	-2.70791	0.00677086	0.0920641
GCLC	1309.57	-0.591198	0.218349	-2.70759	0.00677736	0.0920888
SLC35B2	1028.41	-0.484681	0.179042	-2.70708	0.00678771	0.092142
IL32	19002.4	0.919402	0.339646	2.70694	0.00679064	0.092142
HLA-A	30077.1	0.680966	0.251589	2.70666	0.00679628	0.092155
IL1R2	640.902	-1.08879	0.402534	-2.70484	0.00683383	0.0926002
DRAM2	1031.25	0.452328	0.167279	2.70403	0.00685037	0.0927606
POLD4	560.202	0.619115	0.228997	2.70359	0.00685942	0.0928192
SPP1	32.1542	2.32027	0.858376	2.70309	0.00686986	0.0928373
NT5M	107.705	0.774659	0.286594	2.70299	0.00687191	0.0928373
ADPGK	3096.76	-0.372902	0.137967	-2.70284	0.00687492	0.0928373
MSC	225.4	-1.13913	0.421595	-2.70195	0.00689346	0.0930239
PPOX	270.566	0.442056	0.163654	2.70117	0.00690963	0.0931782
NTN5	24.5151	2.2047	0.816421	2.70044	0.00692481	0.093319
ANKRD20A5P	597.046	-1.0484	0.388356	-2.69958	0.00694266	0.0934954
RP11-4M23	14.825	-1.13252	0.419561	-2.69931	0.00694838	0.0935085
GAA	240.361	0.897407	0.332549	2.69857	0.00696381	0.093652
EEF2	39132.8	0.631173	0.233934	2.69808	0.00697414	0.093727
RP11-98L4	318.281	-0.464562	0.172198	-2.69784	0.00697915	0.0937302
UST	335.749	-1.11276	0.412502	-2.69758	0.00698453	0.0937385
PANX2	46.4819	2.11801	0.785234	2.6973	0.00699038	0.093753
ZMAT2	2804.12	-0.451865	0.167598	-2.69613	0.00701504	0.0939873
AL450992	564.275	-0.619051	0.229617	-2.69602	0.0070174	0.0939873
KLF9	1246.51	0.827364	0.30696	2.69535	0.00703153	0.0941125
ZNF204P	55.4804	0.80426	0.298447	2.69481	0.00704283	0.0941467
LDOC1L	458.541	-0.574418	0.213177	-2.69456	0.00704817	0.0941467
THAP9-AS1	1174.53	0.645568	0.239583	2.69455	0.00704844	0.0941467
C8ORF44	383.729	0.567894	0.210779	2.69427	0.00705437	0.0941594
SGMS1	880.187	-0.692699	0.257122	-2.69405	0.00705897	0.0941594
SPTLC3	24.964	1.62423	0.603185	2.69276	0.00708634	0.0944137
AC006369	39.7105	-1.76616	0.655908	-2.6927	0.00708762	0.0944137
FKTN	1246.71	-0.466072	0.173111	-2.69233	0.00709541	0.0944535
CPAMD8	6.48441	2.03841	0.75742	2.69126	0.00711823	0.0946931
TIMM17B	516.602	0.345126	0.128283	2.69035	0.00713762	0.094887
HLA-E	9296.41	0.725307	0.269702	2.68929	0.00716042	0.095121
IGF2BP2	21.3695	1.46463	0.544659	2.68908	0.0071649	0.095121
GCH1	2564.47	0.807661	0.300445	2.68821	0.00718358	0.095194
GOLGA7B	193.33	-0.730486	0.271743	-2.68815	0.00718491	0.095194
CYCS	9084.87	-0.418142	0.15566	-2.68626	0.00722575	0.0956072
ZDHHC24	361.485	0.748201	0.278529	2.68625	0.00722582	0.0956072
C4BPB	40.0372	0.860022	0.320214	2.68578	0.00723614	0.0956637
CD22	222.777	1.50069	0.558876	2.6852	0.00724861	0.0956637
PHLDB3	144.085	0.711405	0.264985	2.6847	0.00725949	0.0956637
EBF4	233.166	1.1055	0.411777	2.6847	0.00725958	0.0956637
ULK1	409.338	1.25282	0.46666	2.68465	0.00726065	0.0956637
PDF	495.242	-0.611784	0.227897	-2.68448	0.00726426	0.0956637
RP5-882C2	24.4408	1.2161	0.453041	2.68431	0.00726801	0.0956637
IGHV1OR15-1	51.3762	-1.49928	0.558545	-2.68426	0.00726899	0.0956637
GSTM2	212.283	1.16615	0.434485	2.68399	0.00727486	0.0956735
GLRX2	340.033	-0.713722	0.265939	-2.68378	0.00727946	0.0956735
SHKBP1	1066.62	1.14312	0.42606	2.683	0.0072965	0.0958336
USP46-AS1	20.3703	-0.950253	0.354301	-2.68205	0.00731718	0.0960411
MER57A	213.725	0.767241	0.0742398	10.3346	0.00732713	0.0960585
RP11-446E9	3104.83	-0.401475	0.149733	-2.68128	0.00733418	0.0960585
RP11-563D10	26.5655	-1.73968	0.648847	-2.68118	0.00733631	0.0960585
CADM1	58.341	-1.0473	0.390624	-2.6811	0.00733804	0.0960585
DCLRE1A	1613.02	-0.38202	0.142544	-2.68001	0.00736191	0.0962642
ICAM3	1996.92	0.467967	0.174641	2.6796	0.00737105	0.0962642
IL2	149.274	1.64417	0.613611	2.6795	0.00737333	0.0962642
REEP4	576.558	0.933495	0.348522	2.67844	0.00739667	0.0964245
MROH6	36.336	1.35684	0.506611	2.67828	0.00740021	0.0964245
STS	273.925	-1.05007	0.39207	-2.67827	0.0074003	0.0964245
CCT2	5555.81	-0.610136	0.227831	-2.67802	0.00740582	0.0964325
FTH1P16	55.2838	2.11534	0.790072	2.6774	0.00741953	0.0965471
GAS2L3	138.235	1.05879	0.395508	2.67703	0.00742781	0.096591
ANKRD26P3	198.498	-0.713248	0.266536	-2.67599	0.00745091	0.0968273
ABHD17AP5	7.43002	2.27639	0.850836	2.67548	0.00746223	0.0969104
NMB	74.6878	-0.989801	0.370168	-2.67393	0.00749691	0.0972966
RNF126	518.033	1.15843	0.433282	2.67362	0.00750378	0.0973216
NME4	416.812	0.784913	0.293626	2.67317	0.00751384	0.0973879
SPATC1L	49.207	1.19495	0.447153	2.67236	0.00753203	0.0975088
C15ORF52	13.6084	2.34334	0.876898	2.67231	0.00753308	0.0975088
LYRM4	1040.51	-0.669724	0.250706	-2.67135	0.0075547	0.0976185
TSLP	20.1732	1.41495	0.529682	2.67133	0.0075552	0.0976185
PGAM1	29257.9	-0.427084	0.15988	-2.67127	0.00755644	0.0976185
TWIST1	76.6501	-1.45207	0.543708	-2.67069	0.00756966	0.0976378
TRBV5-6	59.3747	1.17185	0.438794	2.67061	0.00757146	0.0976378
LRRC61	814.913	-0.483131	0.180913	-2.67052	0.00757334	0.0976378
ZNF385A	26.6026	1.87832	0.703406	2.67033	0.00757779	0.0976378
CCDC22	282.763	0.66578	0.249446	2.66904	0.00760693	0.0978256
CHRM3-AS2	1164.86	0.984063	0.36875	2.66864	0.00761586	0.0978256
CHCHD2P9	60.3371	4.15273	1.55615	2.66859	0.00761703	0.0978256
RILPL2	1755.61	0.491297	0.18411	2.66849	0.00761926	0.0978256
NDUFB7	333.318	1.06445	0.398914	2.66837	0.00762211	0.0978256
PRICKLE3	274.227	0.805117	0.301727	2.66836	0.00762219	0.0978256
TP53RK	846.262	-0.453045	0.169824	-2.66773	0.00763657	0.0979462
FCHSD2	1143.06	0.52492	0.196783	2.66751	0.00764163	0.0979473
LEF1	3208.04	0.643603	0.241325	2.66695	0.0076542	0.0979895
PBRM1	3840.69	-0.302362	0.113375	-2.66691	0.0076551	0.0979895
CLSPN	3012.77	-0.37956	0.142333	-2.66671	0.00765987	0.0979895
ZNF333	303.555	0.60543	0.227092	2.66601	0.0076757	0.0980484
PPAT	1943.74	-0.580698	0.217822	-2.66593	0.00767762	0.0980484
ATP5D	295.341	1.54003	0.577689	2.66585	0.00767942	0.0980484
ALG12	328.301	0.558932	0.209707	2.6653	0.00769187	0.0981437
RECK	486.315	0.349323	0.131082	2.66492	0.00770067	0.0981923
CSE1L	5786.47	-0.452208	0.169713	-2.66454	0.0077093	0.0982331
MRPL50	1322.08	-0.458585	0.172128	-2.6642	0.00771714	0.0982331
TTC24	61.3482	1.31445	0.493399	2.66407	0.00772016	0.0982331
LRRC23	298.644	0.72259	0.271252	2.66391	0.00772384	0.0982331
LRRN3	1571.58	-0.739532	0.277667	-2.66338	0.00773606	0.0982633
KLHL23	507.174	-0.647216	0.243021	-2.66321	0.00773986	0.0982633
RAVER1	754.223	1.09471	0.411059	2.66315	0.0077412	0.0982633
ADM2	193.943	2.01689	0.757501	2.66256	0.00775483	0.0983124
RP11-547L9	23.3512	-1.17157	0.440046	-2.66238	0.00775903	0.0983124
PGS1	1982.59	0.232285	0.0872485	2.66234	0.00776006	0.0983124
REV3L	1893.71	-0.538111	0.202171	-2.66166	0.00777561	0.0983466
MVB12A	383.479	0.737516	0.277094	2.66161	0.00777689	0.0983466
CD93	197.597	-1.16749	0.438646	-2.66157	0.00777776	0.0983466
CCRL2	139.617	-0.911396	0.34261	-2.66015	0.00781049	0.0986125
NOP56	6644.19	-0.789414	0.296765	-2.66006	0.00781266	0.0986125
BMPR1APS1	144.123	-0.770763	0.289776	-2.65986	0.00781728	0.0986125
GOLGA2P7	728.695	0.541833	0.203712	2.65979	0.00781883	0.0986125
RP11-552M11	1011.98	-0.815648	0.306708	-2.65936	0.00782891	0.0986153
BHLHE41	8.63964	4.37563	1.64538	2.65935	0.00782908	0.0986153
CHCHD2P2	9.15788	6.85435	2.57778	2.65902	0.00783693	0.098651
DCLRE1B	1197.01	-0.393878	0.148167	-2.65834	0.00785259	0.098785
SV2B	13.2064	1.51036	0.56827	2.65783	0.00786455	0.0988723
LINGO4	48.7095	-1.61477	0.607743	-2.65699	0.00788411	0.0990548
PIP5KL1	20.2141	1.07681	0.405594	2.65488	0.00793361	0.0996131
PSAT1	5458.07	0.924584	0.348409	2.65373	0.00796074	0.09989
BTBD11	958.64	0.702419	0.264747	2.65317	0.0079739	0.0999914
RPS2P46	13949	0.972656	0.366658	2.65276	0.00798373	0.0999997
CCDC61	178.885	0.787656	0.296924	2.65272	0.00798472	0.0999997
GPC4	11.4044	2.80594	1.05799	2.65215	0.0079981	0.100058
RP11-509J21	300.597	0.509077	0.191974	2.65179	0.00800655	0.100058
CREB5	27.0594	2.19154	0.826468	2.65169	0.00800898	0.100058
PDE9A	226.671	1.036	0.390698	2.65166	0.00800974	0.100058
GATA3	2084.17	0.715888	0.270064	2.65081	0.00802983	0.100183
JDP2	60.0869	1.60023	0.603687	2.65076	0.00803099	0.100183
ANK1	491.551	-0.879075	0.331652	-2.65059	0.00803505	0.100183
CCHCR1	584.792	0.499888	0.188699	2.64914	0.00806977	0.100513
DICER1-AS1	48.1705	1.01872	0.384592	2.64884	0.00807677	0.100513
FILIP1L	41.6128	-1.07629	0.406325	-2.64884	0.00807677	0.100513
TMEM86B	357.272	1.15889	0.437628	2.64812	0.00809396	0.100663
AC064834	14.5983	-1.50274	0.567581	-2.64762	0.00810599	0.10069
TAF1B	963.5	-0.596731	0.225385	-2.64761	0.0081064	0.10069
C1QBP	7299.42	-0.464937	0.17566	-2.6468	0.0081257	0.100866
RP11-16E12	25.7918	1.14278	0.432073	2.64488	0.00817193	0.101376
SIGIRR	270.401	1.02092	0.386088	2.64428	0.00818659	0.101485
KLHL9	1423.56	0.356387	0.134786	2.64409	0.00819104	0.101485
LILRB4	17.9248	2.6526	1.00338	2.64368	0.00820112	0.101546
RP11-1H15	25.7151	-1.09157	0.413027	-2.64284	0.0082214	0.101696
EPHX1	40.2909	0.787022	0.29782	2.64261	0.00822705	0.101696
PRMT3	1773.23	-0.559714	0.211809	-2.64254	0.00822874	0.101696
ZFPM1	241.738	0.692851	0.262252	2.64193	0.00824356	0.101748
IGFBP6	16.6063	2.21904	0.839957	2.64185	0.00824556	0.101748
IL24	71.9253	-0.726298	0.274989	-2.64119	0.00826161	0.101748
MYO5A	3462.2	-0.385586	0.14599	-2.64118	0.00826175	0.101748
ACADS	210.252	0.664423	0.251566	2.64115	0.00826253	0.101748
RNF122	229.006	0.734017	0.277922	2.64109	0.00826392	0.101748
TIMM8B	749.25	-0.674065	0.255294	-2.64035	0.00828204	0.101907
MAN2C1	860.686	0.619081	0.234499	2.64002	0.00829013	0.101943
MBNL1-AS1	46.5308	-0.710071	0.269022	-2.63945	0.00830409	0.10202
ACSF2	289.026	0.612341	0.232006	2.63934	0.0083068	0.10202
RNPEPL1	928.686	1.13626	0.430666	2.63837	0.0083305	0.102247
DNAJA1P3	966.256	-0.50899	0.19297	-2.63766	0.00834799	0.102398
MAP3K10	192.663	0.769877	0.292005	2.63651	0.00837627	0.102572
FAM111B	1290.95	-0.745849	0.282905	-2.63639	0.00837925	0.102572
RP11-1000B6	58.2919	0.819786	0.310956	2.63634	0.00838046	0.102572
DANCR	607.842	-1.05151	0.398867	-2.63624	0.008383	0.102572
DNM1	13.911	1.23769	0.469571	2.63579	0.00839417	0.102645
ANAPC11	507.718	0.73669	0.279533	2.63543	0.00840314	0.102691
SULT1A1	273.352	0.72677	0.275812	2.63502	0.00841326	0.10275
MRPS31P5	343.201	0.389799	0.147949	2.63469	0.00842142	0.102786
TCEA3	64.1473	0.899719	0.34162	2.63368	0.00844647	0.103028
SPA17	74.4463	-0.63417	0.240836	-2.6332	0.00845844	0.10311
ARPC1B	4873.27	0.75184	0.285573	2.63275	0.00846974	0.10315
NIPAL3	1804.56	0.328496	0.124778	2.63265	0.00847223	0.10315
DEGS1	2248.15	-0.430645	0.163615	-2.63206	0.00848677	0.103264
TM9SF2	5656.8	-0.512996	0.194991	-2.63087	0.00851655	0.103522
HDGFRP2	587.969	0.948155	0.360407	2.63079	0.00851856	0.103522
EOMES	160.457	-1.06419	0.404782	-2.62905	0.00856238	0.103991
RP11-89F3	13.076	1.70919	0.650614	2.62704	0.00861321	0.104543
CD55	1700.31	0.624755	0.237887	2.62627	0.00863269	0.104682
RNH1	1034.17	0.628784	0.23943	2.62617	0.00863523	0.104682
NFKB2	2828.51	0.683083	0.260218	2.62504	0.00866391	0.104901
TMEM19	633.481	-0.495534	0.188772	-2.62504	0.00866398	0.104901
HEATR6	1004.48	0.392277	0.149458	2.62467	0.00867331	0.104949
HMBS	337.151	0.644184	0.245471	2.62428	0.00868325	0.104995
H1F0	454.915	1.15231	0.439182	2.62377	0.00869634	0.104995
RFX8	100.56	1.03879	0.395933	2.62366	0.00869903	0.104995
FKBP8	2312.07	1.20404	0.458949	2.62347	0.0087038	0.104995
CYP2R1	658.162	0.637359	0.242947	2.62345	0.00870433	0.104995
AFAP1	1247.62	0.724801	0.276297	2.62326	0.00870915	0.104995
RP11-142L4	2432.11	-0.626522	0.238861	-2.62296	0.00871699	0.105001
SLC2A3	12300.1	0.608923	0.232187	2.62256	0.00872729	0.105001
USP30	280.352	0.484607	0.184786	2.62253	0.00872791	0.105001
AP5B1	431.951	0.682334	0.260193	2.62241	0.00873097	0.105001
ZNF124	467.803	-1.03994	0.3967	-2.62147	0.00875516	0.105136
CTB-33G10	816.088	0.479699	0.183004	2.62125	0.00876071	0.105136
RP11-582E3	7.15144	-2.16472	0.825835	-2.62125	0.00876082	0.105136
MAP3K14-AS1	172.718	0.944086	0.360181	2.62114	0.00876352	0.105136
LINC01160	33.77	-1.23521	0.471435	-2.62011	0.00879003	0.105321
OVCA2	973.056	-0.390502	0.149047	-2.61999	0.00879315	0.105321
TNK2	2139.99	1.10976	0.423587	2.61992	0.00879505	0.105321
TMEM33	2667.12	-0.535057	0.204251	-2.6196	0.00880317	0.105354
RP11-115C21	79.2525	0.729164	0.278447	2.61868	0.00882709	0.105531
IFNG-AS1	144.022	-0.853285	0.325853	-2.61862	0.00882867	0.105531
GNPDA2	912.855	-0.37781	0.144305	-2.61813	0.00884143	0.105619
KANSL1L	241.439	0.546411	0.208773	2.61724	0.00886435	0.105829
SDAD1	1484.75	-0.356165	0.136101	-2.61693	0.00887257	0.105848
MAPK6PS3	114.314	-0.760001	0.290487	-2.6163	0.00888885	0.105848
LYPLA1P2	8.12956	2.77438	1.06045	2.61623	0.00889059	0.105848
CCR7	8047.17	0.614093	0.234724	2.61623	0.00889069	0.105848
ANO8	109.575	1.20606	0.461004	2.61615	0.00889283	0.105848
TTC1	1851.12	-0.262225	0.100254	-2.61561	0.00890681	0.10595
ADAM1A	98.793	-0.62403	0.238671	-2.61461	0.00893305	0.106198
OAZ1	9637.49	0.592908	0.226794	2.6143	0.00894098	0.106228
EIF2AK2	4014.9	0.825862	0.315932	2.61405	0.00894762	0.106243
CXCR5	724.645	1.10627	0.423275	2.61358	0.00895979	0.106323
IKBIP	1538.47	-0.36454	0.139584	-2.61162	0.00901144	0.106872
MACC1	73.9927	-1.76503	0.676105	-2.61059	0.00903854	0.107128
C11ORF85	17.4539	1.20562	0.462076	2.60915	0.00907678	0.107446
C1ORF106	10.2969	1.74258	0.667896	2.60906	0.00907926	0.107446
AP5M1	1252.68	-0.303261	0.116238	-2.60896	0.00908172	0.107446
CTB-152G17	9.11004	1.95156	0.748146	2.60853	0.00909309	0.107448
RPS4XP7	44.4846	1.57893	0.6053	2.60851	0.00909386	0.107448
SLC16A6	257.705	-0.651725	0.249862	-2.60834	0.00909824	0.107448
LY6E	2210.5	1.27854	0.490334	2.6075	0.00912062	0.1076
IRAK4	1073.06	0.377172	0.144652	2.60745	0.00912204	0.1076
CCSER2	3596.43	0.5692	0.218316	2.60724	0.00912764	0.107601
KIR3DL2	66.9283	1.47544	0.565956	2.60699	0.00913426	0.107615
LINC00957	165.411	1.03237	0.396163	2.60592	0.00916285	0.107768
IL5RA	19.4031	-1.71959	0.65988	-2.60591	0.00916292	0.107768
ZBTB7B	3031.34	0.756609	0.290346	2.60589	0.00916371	0.107768
CTD-3232M19	223.074	1.37885	0.529217	2.60546	0.00917513	0.107838
RP11-134G8	277.697	0.638429	0.245109	2.60467	0.00919616	0.10797
NGFRAP1	244.014	0.686583	0.263601	2.60463	0.00919739	0.10797
FZD1	36.5705	1.24067	0.476428	2.6041	0.00921167	0.108037
AC026188	14.2372	-2.61021	1.00249	-2.60372	0.00922189	0.108037
ENO2	4509.96	0.843875	0.324126	2.60354	0.00922673	0.108037
PDE3A	9462.45	-0.991849	0.380982	-2.6034	0.00923043	0.108037
MAP1S	363.429	1.19377	0.458542	2.6034	0.00923048	0.108037
DYNLL1-AS1	113.73	-0.991657	0.381045	-2.60247	0.00925554	0.108266
SRSF3	11708.3	-0.357358	0.137364	-2.60154	0.00928068	0.108478
UPF2	3664.25	-0.370715	0.142513	-2.60126	0.00928813	0.108478
IFI35	673.486	1.15371	0.443533	2.60118	0.00929026	0.108478
RP1-72A23	28.466	-0.869019	0.334181	-2.60045	0.00931026	0.108595
AL133458	25.0847	8.30827	3.19503	2.60037	0.00931226	0.108595
SMIM20	574.292	-0.616017	0.236911	-2.6002	0.00931686	0.108595
IFNAR2	1437.53	0.962309	0.370246	2.59911	0.00934666	0.10876
SDSL	7.13353	2.08609	0.802621	2.59909	0.00934699	0.10876
AC099850	52.6331	-0.670012	0.257789	-2.59907	0.00934755	0.10876
LTR10E	77.8442	0.690399	0.220771	3.12721	0.0263308	0.108956
ACP1	2400.86	-0.396689	0.152695	-2.59792	0.00937911	0.109063
AASS	108.344	0.789141	0.303967	2.59614	0.00942788	0.109471
TNPO1P2	730.845	-0.582572	0.224405	-2.59607	0.00942962	0.109471
VMA21	3366.64	-0.916797	0.353179	-2.59585	0.00943583	0.109471
ISCA1P1	260.102	-0.419792	0.161718	-2.59582	0.00943649	0.109471
CTD-2313J17	6.33495	-2.79499	1.07697	-2.59523	0.00945265	0.109594
POLD1	1275.28	0.671936	0.258936	2.59499	0.0094593	0.109606
LINC00263	157.907	0.994672	0.383397	2.59437	0.00947651	0.109741
TMEM167A	2531	-0.364937	0.140768	-2.59247	0.00952889	0.11018
PCBP3	375.288	0.859864	0.33169	2.59237	0.00953162	0.11018
ZNF652	2730.74	1.25549	0.484363	2.59204	0.00954081	0.11018
CTBP1	2592.57	0.629992	0.243049	2.59204	0.00954094	0.11018
ATG2A	409.913	0.670035	0.258507	2.59194	0.00954366	0.11018
UTP15	988.862	-0.676379	0.260971	-2.59178	0.00954801	0.11018
CERS4	390.215	0.518362	0.20011	2.59039	0.00958668	0.110523
VCP	13108.7	-0.372671	0.143871	-2.59031	0.00958893	0.110523
JKAMP	1064.88	-0.36723	0.141803	-2.58971	0.00960558	0.11065
MRPL3	3424.15	-0.454032	0.175358	-2.58918	0.00962057	0.110758
ALPK2	155.355	1.15762	0.447205	2.58856	0.00963778	0.110777
LPHN1	256.812	1.12699	0.435387	2.58848	0.00963996	0.110777
SERINC5	2392.95	0.490734	0.18959	2.5884	0.00964225	0.110777
FASTK	458.337	0.588303	0.227307	2.58814	0.00964968	0.110777
DYX1C1-CCPG1	109.887	-0.78966	0.305138	-2.58787	0.00965705	0.110777
ARL14EP	1179.12	-0.430899	0.16651	-2.58782	0.00965858	0.110777
SLAMF1	5877.47	-0.526464	0.203457	-2.5876	0.00966484	0.110777
PVRIG	447.552	0.850807	0.328813	2.58751	0.00966726	0.110777
FDXACB1	369.665	-0.800681	0.309549	-2.5866	0.00969266	0.110887
RALGPS2	160.011	0.791674	0.306071	2.58657	0.00969371	0.110887
EMR1	336.236	0.99494	0.384687	2.58636	0.00969945	0.110887
DCAF4	278.233	-0.586377	0.22682	-2.58521	0.00973211	0.111173
PLEKHM2	1349.67	0.807014	0.312182	2.58508	0.00973572	0.111173
MMP9	60.5185	2.37997	0.920882	2.58445	0.00975343	0.11131
C20ORF203	9.08907	1.70725	0.660673	2.58411	0.00976304	0.111334
SLC29A3	95.4656	-1.02834	0.397969	-2.58398	0.00976685	0.111334
CERS3	13.4378	1.66148	0.643061	2.58371	0.00977431	0.111355
LRP2	26.4999	2.32655	0.900816	2.58271	0.00980265	0.111608
ZNF439	267.087	0.62193	0.240822	2.58253	0.00980791	0.111608
FAM153C	235.795	1.24383	0.481761	2.58183	0.00982767	0.111652
PIM1	7898.6	0.730105	0.282803	2.58168	0.00983218	0.111652
LAMA2	20.6779	-1.15297	0.446636	-2.58146	0.00983837	0.111652
SIDT2	384.968	0.816888	0.316458	2.58135	0.00984156	0.111652
SLC25A46	2972.04	-0.305846	0.118488	-2.58123	0.00984484	0.111652
ATMIN	2139.58	-0.501352	0.19424	-2.58109	0.00984889	0.111652
TIPRL	1734.11	0.370465	0.143536	2.581	0.00985149	0.111652
PITRM1-AS1	42.1011	-1.00645	0.39005	-2.58032	0.00987094	0.11172
MLLT11	190.641	0.533259	0.206676	2.58016	0.00987538	0.11172
RAB6B	46.056	-1.42846	0.553639	-2.58012	0.00987659	0.11172
ZNF25	564.283	0.294395	0.114107	2.57999	0.00988023	0.11172
TCTA	237.792	-0.694754	0.269361	-2.57927	0.00990091	0.111879
TAZ	691.227	0.640961	0.248535	2.57895	0.0099101	0.111879
GUSBP3	264.504	-0.675419	0.261901	-2.57891	0.00991129	0.111879
GBP3	442.877	0.581066	0.225374	2.57822	0.00993098	0.112037
SETD8	2003.49	0.442079	0.171494	2.57781	0.00994293	0.112107
PKD1	694.891	1.02482	0.397781	2.57633	0.00998539	0.11246
AF196972	121.766	-0.600391	0.233042	-2.57632	0.00998568	0.11246
FTH1	9527.67	1.40448	0.545347	2.5754	0.0100125	0.112664
ATP13A3	8770.17	-0.291248	0.113093	-2.5753	0.0100152	0.112664
MAK16	2485.45	-0.470628	0.182769	-2.57498	0.0100245	0.112686
CEACAM19	96.538	0.716023	0.278084	2.57484	0.0100286	0.112686
DDIT3	388.093	1.3	0.504975	2.57439	0.0100417	0.112704
CD109	1635.38	0.576846	0.224215	2.57273	0.0100899	0.113091
TMEM219	671.737	0.536102	0.208402	2.57243	0.0100986	0.113091
KCNRG	50.7219	-1.5743	0.611992	-2.57242	0.0100991	0.113091
ERCC6L	1194.68	-0.490572	0.190705	-2.57242	0.0100991	0.113091
CHIC1	354.148	-0.430554	0.167442	-2.57136	0.0101299	0.11337
SUMF2	2352.32	0.342729	0.133297	2.57117	0.0101356	0.11337
CYB561D2	349.242	-0.576946	0.224526	-2.56962	0.0101811	0.113815
DKFZP761J1410	64.6543	1.08197	0.421265	2.56839	0.0102172	0.114068
GTF3C6	947.855	-0.542571	0.211277	-2.56805	0.0102272	0.114068
MTND5P12	134.537	3.36604	1.31074	2.56804	0.0102275	0.114068
RAD23A	2593.55	0.560976	0.21847	2.56775	0.010236	0.114068
C14ORF64	477.621	0.571336	0.222507	2.56772	0.010237	0.114068
SP100	3346.91	0.640018	0.249278	2.56749	0.0102439	0.114068
PHKG1	44.2228	0.901553	0.351173	2.56726	0.0102505	0.114068
SLC44A5	10.4348	-2.76008	1.0752	-2.56705	0.0102568	0.114068
EEF1A1P11	69.1269	1.52143	0.592684	2.56702	0.0102577	0.114068
TEX10	1359.9	-0.571212	0.222531	-2.56688	0.0102618	0.114068
IFNGR2	398.894	0.871218	0.339482	2.56632	0.0102784	0.114189
FAM117A	1091.78	0.541391	0.211007	2.56575	0.0102954	0.114313
RP4-728D4	34.2745	0.815106	0.31781	2.56476	0.0103247	0.114573
RP11-518L10	123.232	-0.90412	0.352583	-2.56428	0.0103392	0.114659
SSC5D	6.01127	2.01797	0.787005	2.56411	0.0103441	0.114659
SRC	171.435	0.857705	0.334547	2.56378	0.0103539	0.114703
PRUNE2	29.4935	0.906218	0.353742	2.56181	0.010413	0.115293
THAP8	37.7146	0.832854	0.325333	2.56	0.0104671	0.11574
DCAF13	1879.52	-0.548832	0.214389	-2.55998	0.0104677	0.11574
M6PR	5563.05	-0.45877	0.179229	-2.55969	0.0104766	0.11574
TPI1P1	21707.5	-0.530801	0.20737	-2.55968	0.0104769	0.11574
BTBD7	872.74	-0.379034	0.148157	-2.55833	0.0105176	0.116125
RP11-448G15	139.733	-0.808844	0.31621	-2.55793	0.0105296	0.11619
DSP	20.8862	2.84548	1.1125	2.55774	0.0105354	0.11619
OSBPL3	2915.35	-0.463277	0.181181	-2.55699	0.0105583	0.116378
PPDPF	418.518	1.76069	0.688641	2.55677	0.010565	0.116386
RANBP6	1903.17	-0.382395	0.149621	-2.55576	0.0105957	0.116659
RAB3D	491.678	0.713639	0.279289	2.5552	0.0106126	0.116755
CROCCP2	1028.22	0.705592	0.276152	2.55508	0.0106162	0.116755
ECHDC2	881.379	0.673561	0.263652	2.55473	0.010627	0.116808
ACBD4	237.291	0.736097	0.288267	2.55353	0.0106638	0.117147
LONP1	3292.55	0.560792	0.219638	2.55326	0.010672	0.117172
C2ORF81	63.2576	0.728137	0.285322	2.55198	0.0107113	0.117537
DPM3	84.8309	1.22243	0.479249	2.55072	0.01075	0.117897
FGD2	63.9233	1.0768	0.422442	2.549	0.0108032	0.118311
RAPGEF5	26.4092	-1.26757	0.497319	-2.54881	0.0108092	0.118311
ERBB2	100.452	0.574426	0.22538	2.54869	0.0108128	0.118311
NEK4	1157.43	-0.50206	0.196988	-2.54869	0.010813	0.118311
AMMECR1	1238.47	-0.475631	0.186634	-2.54846	0.0108199	0.118311
CEP41	509.601	0.360301	0.141387	2.54834	0.0108238	0.118311
C12ORF76	326.537	0.323895	0.127122	2.54791	0.010837	0.118384
FAM53A	31.6568	0.963303	0.378174	2.54725	0.0108575	0.118384
PKMP5	581.44	-0.471105	0.184947	-2.54724	0.0108579	0.118384
ZNF697	32.5658	0.950752	0.373261	2.54715	0.0108606	0.118384
SPI1	20.5622	2.17279	0.853029	2.54715	0.0108607	0.118384
CUEDC2	622.004	0.497035	0.195165	2.54675	0.0108733	0.118396
MID1IP1	1505.86	0.781807	0.306984	2.54673	0.0108738	0.118396
BMPR1APS2	163.992	-0.601442	0.236201	-2.54632	0.0108866	0.118397
GAPDHP44	132.217	1.04653	0.411036	2.54607	0.0108944	0.118397
MAP4K2	775.362	0.618419	0.242915	2.54582	0.010902	0.118397
NPM1	27486.5	-0.604167	0.237321	-2.54578	0.0109033	0.118397
AC008865	822.278	0.456737	0.179419	2.54565	0.0109076	0.118397
GNG8	18.5283	2.01259	0.790683	2.54538	0.0109157	0.118397
CSNK1G2	908.935	0.855132	0.335955	2.54538	0.010916	0.118397
LMAN2L	319.988	-0.418833	0.16458	-2.54487	0.010932	0.118505
RP11-431M7	13.5825	-1.36308	0.53614	-2.54239	0.0110097	0.119282
SLC12A8	204.827	0.758563	0.298438	2.54178	0.011029	0.119425
JAK3	5927.94	0.542434	0.213464	2.54111	0.0110502	0.119589
OLAH	66.3323	1.60085	0.630168	2.54035	0.0110741	0.119723
RP11-295H24	517.522	-0.460672	0.181343	-2.54033	0.0110747	0.119723
RPP25	173.877	-0.49131	0.193455	-2.53966	0.011096	0.119859
DEF6	3040.66	0.456587	0.17979	2.53955	0.0110995	0.119859
DDX52	1870.86	-0.262713	0.103465	-2.53916	0.0111119	0.119927
ZBTB22	342.652	0.391302	0.154124	2.53888	0.0111207	0.119956
ZNF793	153.809	0.792501	0.312287	2.53774	0.0111572	0.120174
EIF6	1859.11	-0.494017	0.194674	-2.53766	0.0111596	0.120174
CDC20	1937.49	0.426485	0.168067	2.53759	0.0111619	0.120174
AC012368	7.54626	-1.82399	0.71882	-2.53748	0.0111654	0.120174
MIR210HG	259.918	0.705558	0.27815	2.53661	0.0111931	0.120407
FAM201A	17.4002	1.10436	0.435544	2.53558	0.011226	0.120695
RNFT1	692.033	0.471186	0.185884	2.53484	0.01125	0.120886
ICA1L	249.853	0.52962	0.209004	2.53402	0.0112763	0.121104
GUF1	1261.33	-0.41347	0.163209	-2.53338	0.0112968	0.121258
C21ORF91-OT1	100.619	-1.37584	0.543205	-2.53282	0.0113148	0.121329
LINC00094	423.715	-0.50425	0.199089	-2.53279	0.0113159	0.121329
ABLIM1	4642.72	0.663893	0.262155	2.53244	0.0113271	0.121384
ETHE1	891.747	0.568338	0.224458	2.53205	0.0113397	0.121453
MEST	43.0997	-0.845606	0.334001	-2.53175	0.0113495	0.121459
UNC5CL	85.6194	0.773155	0.305404	2.53158	0.0113551	0.121459
FAM66B	36.6185	-1.38829	0.548416	-2.53146	0.0113588	0.121459
TRIM22	1842.02	0.919304	0.363208	2.53107	0.0113716	0.121529
AC092638	37.6165	-0.763179	0.301586	-2.53055	0.0113883	0.12164
AMDP1	300.17	-0.621622	0.245665	-2.53037	0.0113943	0.12164
CCDC130	424.078	0.541118	0.213887	2.52993	0.0114086	0.121727
H2AFJ	334.367	0.752803	0.297665	2.52903	0.0114378	0.121919
RRBP1	1495.37	0.545017	0.215507	2.52899	0.011439	0.121919
ANXA3	114.286	1.74877	0.691682	2.52829	0.0114619	0.122096
GUK1	1439.91	0.590454	0.233595	2.52768	0.0114818	0.122243
AP4S1	184.978	-0.439174	0.173774	-2.52728	0.0114951	0.122318
EFCAB2	102.332	0.700153	0.27708	2.5269	0.0115075	0.122384
SP140	2428.92	0.547682	0.216814	2.52605	0.0115353	0.122613
PSMG3	790.295	-0.404343	0.160134	-2.52503	0.0115687	0.122779
GTPBP1	2413.66	0.580475	0.229894	2.52497	0.0115709	0.122779
CCDC138	660.982	-0.677267	0.268248	-2.52477	0.0115772	0.122779
TCF7	4182.02	1.16946	0.463214	2.52467	0.0115806	0.122779
SLFN13	1374.81	0.541851	0.214626	2.52463	0.0115821	0.122779
TUBA1C	9146.74	-0.602547	0.238687	-2.52442	0.0115888	0.122784
RP11-439M11	7.66851	1.67584	0.664297	2.52273	0.0116449	0.123312
SGSM2	898.556	0.650318	0.257872	2.52186	0.0116735	0.123549
PITPNM2	429.93	0.82716	0.328054	2.52142	0.0116884	0.123597
TNS3	136.101	-1.62708	0.645327	-2.52132	0.0116916	0.123597
C3ORF58	902.045	-0.54322	0.215464	-2.52116	0.0116969	0.123597
TESK2	261.951	0.663279	0.263245	2.51962	0.011748	0.124065
LILRB2	9.90497	2.4704	0.98059	2.5193	0.0117588	0.124065
ALDH6A1	848.77	0.662431	0.262951	2.51922	0.0117615	0.124065
EMC9	268.839	0.638626	0.253543	2.51881	0.0117751	0.124065
UBXN2A	849.067	-0.278175	0.110449	-2.51858	0.0117828	0.124065
MRPL15	1105.58	-0.411043	0.16322	-2.51834	0.011791	0.124065
PIR	82.3235	0.911202	0.361833	2.51829	0.0117926	0.124065
CAPN12	75.1413	0.988352	0.392489	2.51817	0.0117967	0.124065
NAV1	111.396	0.828031	0.328828	2.51813	0.011798	0.124065
COTL1P2	6.95007	2.02922	0.806206	2.51699	0.0118361	0.124325
RP11-49C24	101.137	-0.705869	0.280444	-2.51697	0.0118367	0.124325
ATP2A1	41.5404	1.11773	0.444127	2.51669	0.0118464	0.124325
VKORC1	748.596	-0.443245	0.176137	-2.51649	0.0118531	0.124325
TRBV7-8	55.7017	0.932895	0.370719	2.51645	0.0118544	0.124325
NOP10	3613.65	-0.558165	0.221844	-2.51603	0.0118686	0.124409
GNAI3	4748.07	-0.345786	0.137467	-2.5154	0.0118896	0.124562
ALDH7A1P1	45.9217	1.03477	0.411455	2.5149	0.0119066	0.124674
TMEM163	13.1143	-1.52638	0.607257	-2.51356	0.0119519	0.125082
PHYH	266.828	0.569994	0.226793	2.51328	0.0119616	0.125117
INPPL1	1336.35	0.595082	0.236912	2.51183	0.0120107	0.125513
TSR1	3711.5	-0.653306	0.2601	-2.51175	0.0120134	0.125513
PCYT1B	10.5336	1.41206	0.562215	2.5116	0.0120186	0.125513
DECR1	1103.82	0.484761	0.193082	2.51064	0.0120512	0.125786
KRT72	15.8051	2.80539	1.11772	2.50992	0.012076	0.125978
SOCS1	805.776	0.860455	0.342876	2.50952	0.0120894	0.126051
ABCE1	5029.65	-0.479288	0.191012	-2.50921	0.0121002	0.126057
TINCR	13.4226	1.49512	0.59587	2.50914	0.0121027	0.126057
SDF2	968.806	-0.330237	0.131656	-2.50833	0.0121304	0.126278
TMC6	1624.89	0.900612	0.359279	2.50672	0.0121856	0.126776
SMAP2	12932.6	0.665821	0.265631	2.50656	0.0121912	0.126776
GALNT1	3180.86	-0.442932	0.17679	-2.50541	0.0122309	0.127022
POLB	750.375	0.430472	0.171822	2.50534	0.0122334	0.127022
SMIM14	261.35	1.06502	0.425129	2.50517	0.0122392	0.127022
SERPINE1	13.1975	1.94637	0.776952	2.50513	0.0122406	0.127022
TSSK6	64.8362	0.877731	0.350503	2.5042	0.0122728	0.127234
PTRH2	1155.46	-0.52495	0.209631	-2.50417	0.0122739	0.127234
NDUFAF4	752.929	-0.621275	0.248143	-2.50369	0.0122905	0.127338
RP11-341A22	1464.27	-1.12305	0.448604	-2.50344	0.0122993	0.12734
REM2	11.2037	1.74808	0.698304	2.50331	0.0123036	0.12734
ZSCAN9	134.065	-0.513673	0.205227	-2.50295	0.0123163	0.127405
NUTF2	2593.7	-0.35007	0.139898	-2.50232	0.0123381	0.127541
RP11-611O2	388.844	-0.485277	0.193945	-2.50214	0.0123445	0.127541
ADRB2	24.0769	-1.43002	0.571549	-2.50201	0.012349	0.127541
NUDT13	41.6902	-1.15102	0.460103	-2.50166	0.0123612	0.127601
TTC38	406.69	0.874128	0.349468	2.50131	0.0123735	0.12766
RP11-343N15	289.53	0.586129	0.234356	2.50102	0.0123836	0.127698
IL11RA	243.467	0.68591	0.274281	2.50076	0.0123927	0.127725
TRBV23-1	15.5559	1.23805	0.495159	2.50031	0.0124084	0.127819
ILDR1	30.7323	-1.05331	0.421315	-2.50005	0.0124175	0.127832
TJP2	703.826	-0.768156	0.307277	-2.49988	0.0124234	0.127832
INTS7	1519.96	-0.295582	0.118246	-2.49972	0.0124291	0.127832
THEMIS	3325.59	-0.685057	0.27428	-2.49766	0.0125017	0.128512
KBTBD8	1311.48	-0.540993	0.216729	-2.49617	0.0125542	0.128984
FAM102A	1340.22	0.803603	0.322007	2.4956	0.0125743	0.129123
MDK	30.1071	1.36838	0.548362	2.49539	0.0125818	0.129132
CASKIN1	10.2594	1.45407	0.582753	2.49518	0.0125894	0.129143
CLEC4A	48.5128	0.685792	0.274981	2.49396	0.0126326	0.129518
CPXM1	49.1125	1.48562	0.59577	2.49361	0.0126452	0.129581
APOD	110.429	3.06491	1.22949	2.49283	0.0126729	0.129773
MESDC2	2312.03	-0.324492	0.130184	-2.49256	0.0126824	0.129773
ARHGEF12	2066.3	-0.32411	0.130033	-2.49253	0.0126837	0.129773
FBXO10	271.5	-0.365821	0.146779	-2.49233	0.0126908	0.129777
SRSF1	17480.3	-0.536264	0.21522	-2.49171	0.012713	0.129937
VIPR2	10.8862	2.05986	0.826965	2.49087	0.0127431	0.130129
BASP1	155.484	1.52624	0.612748	2.49081	0.0127451	0.130129
DCLRE1CP1	149.147	0.52728	0.211801	2.48951	0.0127918	0.130539
KIAA1324L	171.27	-0.665702	0.267456	-2.48901	0.0128098	0.130578
PLEKHG3	238.555	-0.633845	0.254677	-2.48882	0.0128168	0.130578
LAMTOR2	461.89	0.441175	0.177269	2.48873	0.0128202	0.130578
ARMC10P1	407.41	-0.280099	0.11255	-2.48867	0.0128222	0.130578
APBA1	175.845	-1.25278	0.503504	-2.48812	0.012842	0.130712
RP11-165P7	31.6858	1.60867	0.646623	2.4878	0.0128536	0.130762
PGAM4	1103.56	-0.411567	0.165456	-2.48747	0.0128656	0.130785
APLP1	10.5257	1.82725	0.73466	2.48721	0.0128749	0.130785
RANBP20P	372.009	-0.474	0.190589	-2.48703	0.0128813	0.130785
RNF139	1312.14	-0.363613	0.146205	-2.487	0.0128824	0.130785
CCDC9	374.7	1.11237	0.447499	2.48575	0.0129278	0.131179
NDUFA3	206.884	0.702884	0.282864	2.48488	0.0129594	0.131431
GCFC2	792.007	-0.495458	0.199447	-2.48416	0.0129858	0.131585
FKBP14	312.465	0.54011	0.217427	2.4841	0.012988	0.131585
RAB11B	618.038	1.54356	0.621479	2.4837	0.0130026	0.131666
TMEM189	1250.17	0.681863	0.274629	2.48285	0.0130336	0.131894
SENP2	1273.57	-0.284725	0.114683	-2.48271	0.0130385	0.131894
IRF2BP1	204.467	0.867532	0.349536	2.48195	0.0130664	0.132088
ELL2	6669.44	-0.592734	0.23883	-2.48182	0.0130712	0.132088
SHC4	96.4911	-1.35483	0.546015	-2.4813	0.0130903	0.132214
SOCS5	519.74	-0.335945	0.135489	-2.4795	0.0131566	0.132756
DPH3	903.283	-0.458841	0.185056	-2.47948	0.0131576	0.132756
RP11-777B9	530.88	3.87311	1.56259	2.47865	0.013188	0.132987
TOP2B	7428.6	0.35141	0.141791	2.47837	0.0131983	0.132987
RP3-391O22	18.9914	2.07428	0.836985	2.47827	0.013202	0.132987
NUDT14	73.6525	0.592749	0.239192	2.47813	0.0132074	0.132987
CSAD	448.288	0.842773	0.340173	2.47748	0.0132313	0.133159
EAF1-AS1	15.9249	-1.06344	0.429286	-2.47724	0.0132404	0.133182
HSD3B7	86.1164	0.68664	0.277201	2.47705	0.0132475	0.133185
TRIM11	936.359	0.389255	0.157194	2.47628	0.013276	0.133405
RP11-62C7	8.07886	-2.48444	1.00345	-2.47589	0.0132904	0.13348
RSU1	2198.33	-0.332005	0.134108	-2.47565	0.0132992	0.133501
INO80	1868.08	-0.362092	0.146288	-2.47521	0.0133159	0.133558
RP11-659G9	373.142	0.963737	0.389404	2.4749	0.0133273	0.133558
ARAP1	1880.52	0.542751	0.21931	2.47481	0.0133308	0.133558
ZMAT1	159.746	1.01722	0.411035	2.47477	0.0133321	0.133558
ZNF347	257.899	-0.65945	0.266542	-2.4741	0.0133574	0.133681
CTD-2342J14	12.3576	1.35238	0.546647	2.47396	0.0133624	0.133681
EDEM2	1038.49	0.385114	0.155678	2.47378	0.0133691	0.133681
EXPH5	124.489	0.831795	0.336253	2.47372	0.0133715	0.133681
RP11-658F2	1070.35	-0.513102	0.207465	-2.4732	0.0133908	0.133806
FAM211B	21.5261	1.17357	0.474735	2.47205	0.013434	0.134167
ADAMTS13	37.2871	0.742106	0.30022	2.47188	0.0134406	0.134167
CCL28	488.944	-0.403151	0.163107	-2.47169	0.0134475	0.134167
BRD3	672.595	0.966079	0.390886	2.47151	0.0134542	0.134167
FKBP2	263.071	0.489335	0.19803	2.47101	0.0134733	0.13429
RNASEL	305.908	-0.401693	0.162626	-2.47004	0.0135097	0.134584
XRCC1	553.34	0.424352	0.171848	2.46935	0.013536	0.134689
ARHGEF1	2544.31	1.09101	0.441828	2.46932	0.0135371	0.134689
RAET1E	12.6517	-1.62941	0.659889	-2.46922	0.0135407	0.134689
RRP15	1178.96	-0.712886	0.288915	-2.46746	0.0136075	0.135285
AFG3L2P1	432.824	-0.574805	0.233015	-2.46682	0.013632	0.13546
GNPNAT1	1518.1	-0.487355	0.197655	-2.46568	0.0136753	0.135752
PPFIA3	59.3184	0.772908	0.313467	2.46568	0.0136755	0.135752
PXK	1633.63	0.809661	0.32841	2.4654	0.0136862	0.135752
FAM19A1	34.7052	-0.984078	0.399168	-2.46532	0.0136891	0.135752
PSAT1P1	37.7383	1.12108	0.454785	2.46508	0.0136982	0.135775
PLEKHA8P1	324.723	-0.421873	0.171177	-2.46454	0.0137189	0.135911
DHX15	10873.2	-0.461263	0.187242	-2.46346	0.0137605	0.136254
[truncated: 45,582 more rows]
