# Supplementary material for: Transposable elements may enhance antiviral resistance in HIV-1 elite controllers
Source: bioRxiv. 2023 Dec 12:2023.12.11.571123. Preprint. [Version 1] doi: 10.1101/2023.12.11.571123 (PMC10760019; doi:10.1101/2023.12.11.571123)
Supplement: Supplement 3 [file media-3.xlsx]

## Sheet: ECvsVP
GeneID	baseMean	log2FoldChange	lfcSE	stat	pvalue	padj
TMEM199	91.6915	22.183	2.21548	10.0127	1.33995e-23	3.199e-19
MKI67	406.856	-2.64446	0.267407	-9.88929	4.63298e-23	5.53039e-19
CD38	903.629	-1.99132	0.205203	-9.70415	2.8949e-22	2.30377e-18
SAMD9L	3952.89	-1.58746	0.168593	-9.4159	4.69068e-21	2.79963e-17
SAMD9	2180.26	-1.51747	0.162116	-9.3604	7.94352e-21	3.79287e-17
CENPE	59.8692	-2.0264	0.220826	-9.17646	4.45487e-20	1.77259e-16
DLGAP4	734.55	0.721804	0.0794296	9.08735	1.01486e-19	3.46126e-16
IGKV1-16	85.2071	-2.6951	0.297562	-9.05729	1.33737e-19	3.95046e-16
CDC6	34.0829	-2.5675	0.283842	-9.04554	1.48924e-19	3.95046e-16
TNFSF12	35.8175	23.5813	2.62106	8.99685	2.32279e-19	5.54542e-16
CLSPN	43.5696	-1.87378	0.213917	-8.75938	1.96335e-18	4.26117e-15
BUB1B	30.8238	-2.39567	0.278408	-8.60487	7.64027e-18	1.52003e-14
E2F7	24.45	-2.57157	0.299442	-8.58789	8.85847e-18	1.62682e-14
NAT1	96.2337	-1.15207	0.135291	-8.51554	1.65815e-17	2.68189e-14
CASC5	72.0362	-2.18222	0.25632	-8.51368	1.68503e-17	2.68189e-14
RRM2	183.265	-2.85292	0.336188	-8.48608	2.1372e-17	3.18897e-14
AURKA	35.5874	-1.7393	0.206421	-8.42596	3.57789e-17	5.02463e-14
RP11-566K19	259.316	-0.809998	0.0962755	-8.41333	3.98523e-17	5.28574e-14
CIRBP	3488.29	0.751548	0.0896604	8.38216	5.19647e-17	6.44308e-14
MRPL50	203.645	-0.905092	0.108036	-8.37769	5.39757e-17	6.44308e-14
CENPF	139.042	-1.82369	0.218094	-8.36195	6.16917e-17	7.01346e-14
CKAP2	381.161	-0.910611	0.108984	-8.35542	6.52027e-17	7.07568e-14
ASPM	67.2584	-2.84078	0.341672	-8.31436	9.22485e-17	9.5754e-14
DDX58	981.911	-1.03847	0.12538	-8.28259	1.20523e-16	1.18188e-13
SMC4	874.245	-1.27545	0.154051	-8.27943	1.23762e-16	1.18188e-13
RP11-475C16	15781.8	1.10021	0.133275	8.25519	1.5166e-16	1.39259e-13
RPL38	1953.22	0.824028	0.100311	8.21475	2.126e-16	1.87985e-13
DEPDC1B	33.7697	-2.42729	0.296437	-8.18822	2.65118e-16	2.26051e-13
IGLV2-23	226.143	-2.72805	0.333347	-8.18381	2.74996e-16	2.26388e-13
RPS29	460.88	0.723206	0.0884504	8.1764	2.92444e-16	2.32727e-13
RN7SK	270.709	1.91776	0.234721	8.17037	3.07433e-16	2.3295e-13
SHCBP1	86.4394	-2.31148	0.282974	-8.1685	3.1224e-16	2.3295e-13
CTD-2192J16	22675.5	0.849889	0.104396	8.14099	3.92073e-16	2.83647e-13
TMEM155	18.1567	-3.58103	0.440964	-8.1209	4.62739e-16	3.24924e-13
IGLV3-21	307.583	-3.32307	0.410114	-8.10281	5.37063e-16	3.66338e-13
RPL35P5	3018.91	1.13638	0.140437	8.09171	5.88343e-16	3.7995e-13
SIVA1	512.879	1.53753	0.190016	8.0916	5.88848e-16	3.7995e-13
RPL35P1	684.114	1.74772	0.216582	8.06954	7.05622e-16	4.43317e-13
RP11-832N8	2628.6	1.30782	0.1632	8.01357	1.11423e-15	6.82079e-13
OAS2	2804.35	-1.68567	0.210646	-8.00238	1.22042e-15	7.16328e-13
IFIT3	1139.71	-2.78946	0.348622	-8.00139	1.23019e-15	7.16328e-13
ANKRD30BL	36693	0.949706	0.11911	7.97334	1.54445e-15	8.77907e-13
HSPA13	603.976	-1.07849	0.135412	-7.96454	1.65837e-15	9.20744e-13
ATG4A	247.429	-0.779754	0.098072	-7.95084	1.85257e-15	1.00519e-12
IGKV1D-39	468.758	-3.12014	0.392715	-7.94504	1.94125e-15	1.0299e-12
ILF3-AS1	336.247	1.35595	0.170762	7.94057	2.0125e-15	1.04449e-12
MTCH1	2923.89	0.528381	0.0665782	7.93624	2.08403e-15	1.0586e-12
IGHV3-11	260.208	-2.7525	0.347923	-7.91125	2.54817e-15	1.26739e-12
DTX3L	1673.14	-1.29707	0.164346	-7.89233	2.96606e-15	1.44514e-12
RP13-1032I1	79.7884	2.11592	0.26837	7.88434	3.16194e-15	1.50976e-12
DARS2	157.697	-1.03695	0.131755	-7.87025	3.5394e-15	1.65685e-12
DDX60	865.071	-1.72103	0.219606	-7.83689	4.61844e-15	2.1204e-12
SSR3	1765.12	-0.967664	0.123626	-7.82736	4.98239e-15	2.24433e-12
JUNB	8619.71	3.86708	0.494457	7.82085	5.24667e-15	2.28391e-12
MLEC	1600.57	-0.748333	0.0956887	-7.8205	5.26158e-15	2.28391e-12
CDCA7	183.069	-1.85875	0.237762	-7.81767	5.38118e-15	2.29192e-12
RP11-611L7	552.091	1.09234	0.139812	7.81293	5.58738e-15	2.29192e-12
TXNDC5	4639.82	-2.28571	0.29259	-7.81199	5.62911e-15	2.29192e-12
PTPLAD1	365.595	-0.831633	0.10647	-7.81095	5.67588e-15	2.29192e-12
LSM4	588.432	0.817121	0.104637	7.80909	5.76003e-15	2.29192e-12
RPL27	5447.64	0.750718	0.0962278	7.80146	6.1194e-15	2.39499e-12
CKAP5	612.639	-0.663017	0.0851486	-7.78659	6.88424e-15	2.65088e-12
AMDHD2	313.731	1.5052	0.194095	7.75497	8.83652e-15	3.34862e-12
FBXO5	150.359	-1.13356	0.146387	-7.74359	9.66472e-15	3.60524e-12
RPL13AP5	37245.6	1.36028	0.176069	7.72584	1.1112e-14	4.08135e-12
ZNF395	1036.9	0.987104	0.127867	7.71977	1.16539e-14	4.21552e-12
STT3A	715.489	-0.97072	0.125835	-7.7142	1.21739e-14	4.33791e-12
RPS2P46	9635.1	1.4546	0.18862	7.71183	1.24028e-14	4.35448e-12
LEO1	232.605	-0.771798	0.100193	-7.7031	1.32807e-14	4.59512e-12
CCR5	582.919	-1.94412	0.252495	-7.69966	1.36433e-14	4.65315e-12
TXNRD1	1072.22	-0.529894	0.0688858	-7.69237	1.44439e-14	4.85682e-12
RPL29	5217.52	1.81319	0.235837	7.68834	1.49053e-14	4.94237e-12
CRIP1	298.64	2.70168	0.351604	7.68388	1.54341e-14	4.99982e-12
RP11-425L10	11307.9	1.40824	0.183284	7.68336	1.54975e-14	4.99982e-12
SPSB3	756.492	2.02439	0.263742	7.67566	1.64567e-14	5.23851e-12
CDC25A	16.4658	-2.71764	0.354502	-7.66609	1.77317e-14	5.57009e-12
RPL13P12	15562.5	1.40788	0.183702	7.66392	1.80336e-14	5.59135e-12
C9ORF142	252.66	1.88186	0.245897	7.65306	1.96245e-14	6.0066e-12
FAUP1	3020.91	1.79856	0.235067	7.65124	1.99052e-14	6.01539e-12
POLR2L	302.683	2.00015	0.261524	7.64803	2.04083e-14	6.09035e-12
LGALS1	1459.54	1.34286	0.175812	7.63807	2.205e-14	6.49904e-12
COPB2	1047.67	-1.00811	0.132102	-7.63131	2.32389e-14	6.76592e-12
SEC24D	702.112	-0.913086	0.120034	-7.6069	2.80755e-14	8.0756e-12
GPX1	1615.3	2.79697	0.367869	7.60318	2.88938e-14	8.13628e-12
HMGCS1	573.785	-0.902069	0.118649	-7.60285	2.89681e-14	8.13628e-12
RPL18	1617.58	1.24878	0.164289	7.60114	2.93542e-14	8.14887e-12
DHFRL1	117.684	-1.17954	0.155241	-7.59817	3.00346e-14	8.2419e-12
ICAM3	2250.67	1.32897	0.175078	7.59069	3.18197e-14	8.63255e-12
IGHV1-18	237.858	-3.10875	0.410891	-7.56587	3.85281e-14	1.03351e-11
WASH6P	355.479	2.11555	0.280036	7.55458	4.2021e-14	1.11468e-11
RN7SL1	107.064	1.58193	0.209702	7.54369	4.5684e-14	1.19824e-11
RPL7AP11	80.0185	1.29003	0.17104	7.5423	4.61749e-14	1.19824e-11
KPNB1	3102.16	-0.518064	0.0687369	-7.53692	4.812e-14	1.23529e-11
FAU	1446.36	1.2516	0.166126	7.53403	4.91995e-14	1.24956e-11
NUF2	42.1773	-1.8411	0.244465	-7.53114	5.03004e-14	1.26407e-11
H1FX	1070.96	2.3153	0.307613	7.52666	5.2055e-14	1.29454e-11
CTD-2576F9	3025.53	1.84906	0.245798	7.52268	5.36632e-14	1.32078e-11
MAF1	851.819	1.27094	0.169075	7.51704	5.60306e-14	1.35824e-11
LTBP4	492.466	1.52754	0.203228	7.51636	5.6323e-14	1.35824e-11
SLC26A11	458.656	1.03999	0.138468	7.51067	5.88244e-14	1.40437e-11
RPS2P5	11169.2	1.39012	0.185243	7.50431	6.1752e-14	1.45967e-11
ADAR	8413.45	-0.710539	0.0947018	-7.50291	6.24188e-14	1.46097e-11
HMMR	28.473	-2.65621	0.354211	-7.49895	6.43295e-14	1.48055e-11
WBP1	528.995	0.77119	0.102844	7.49861	6.44996e-14	1.48055e-11
RP11-742N3	5698.98	1.91049	0.254864	7.49612	6.57341e-14	1.48055e-11
ZNF513	376.948	1.16476	0.155381	7.49612	6.57361e-14	1.48055e-11
EME2	539.904	1.26228	0.168657	7.48431	7.19254e-14	1.60481e-11
TSPO	1290.97	2.06016	0.275506	7.47774	7.56123e-14	1.67145e-11
DTL	46.3354	-2.50971	0.336373	-7.46109	8.58095e-14	1.86462e-11
RPL18AP3	15850.5	1.53344	0.20553	7.46093	8.5913e-14	1.86462e-11
MIR4426	2003.23	2.54264	0.340953	7.45744	8.82164e-14	1.89737e-11
TTC34	22.934	2.94341	0.394987	7.45192	9.19948e-14	1.96097e-11
NDUFA3	121.58	0.991407	0.133148	7.44591	9.62778e-14	2.0341e-11
CTB-33G10	1218.32	1.41839	0.190746	7.43603	1.03758e-13	2.17291e-11
REEP4	331.728	1.22405	0.16465	7.43425	1.0516e-13	2.18311e-11
RPS19P3	754.199	1.30196	0.175316	7.42632	1.11659e-13	2.29806e-11
DCLRE1A	247.165	-1.14769	0.154606	-7.4233	1.14234e-13	2.33096e-11
RPS2P4	825.554	0.897179	0.120957	7.41732	1.19517e-13	2.41809e-11
MMADHC	894.845	-0.722126	0.0974162	-7.41279	1.23666e-13	2.47701e-11
IGHV3-48	248.728	-2.44873	0.330379	-7.4119	1.24504e-13	2.47701e-11
SLC25A6	5131.5	1.69434	0.228731	7.40757	1.28636e-13	2.53806e-11
MX1	2303.23	-1.93605	0.261471	-7.40445	1.317e-13	2.57721e-11
UBE2M	158.649	1.05346	0.14246	7.39475	1.41677e-13	2.74991e-11
IGHV3-21	301.384	-2.64318	0.357686	-7.38967	1.47193e-13	2.83199e-11
GPX1P1	330.988	2.56934	0.347781	7.38782	1.49251e-13	2.83199e-11
ERGIC2	293.603	-1.00609	0.136186	-7.38763	1.49464e-13	2.83199e-11
ENGASE	1111.41	1.33667	0.181005	7.38468	1.52817e-13	2.87272e-11
CTR9	745.752	-0.739307	0.100212	-7.37743	1.61374e-13	3.00987e-11
TMEM8A	658.953	1.66624	0.22601	7.37239	1.67599e-13	3.10175e-11
SC22CB-1E7	7079.63	0.845273	0.114695	7.36973	1.7097e-13	3.12101e-11
ATN1	648.861	1.27262	0.172687	7.36951	1.71254e-13	3.12101e-11
EEF1DP1	2917.66	1.57861	0.214243	7.36832	1.72792e-13	3.12518e-11
C19ORF24	172.988	2.1293	0.289435	7.35676	1.88421e-13	3.37761e-11
NUSAP1	137.587	-1.83128	0.24897	-7.35546	1.90277e-13	3.37761e-11
C7ORF50	325.395	1.71188	0.232753	7.35495	1.90993e-13	3.37761e-11
JUN	13681	4.08801	0.556247	7.34926	1.99303e-13	3.4784e-11
NCBP2-AS2	253.082	1.09539	0.149063	7.34848	2.00481e-13	3.4784e-11
STIL	63.5716	-1.33724	0.181985	-7.34809	2.01064e-13	3.4784e-11
THAP4	385.279	1.13242	0.15443	7.33295	2.25143e-13	3.84468e-11
CRTAM	308.612	-1.28753	0.175602	-7.33208	2.26602e-13	3.84468e-11
RP11-69L16	9798.92	0.81016	0.110499	7.33181	2.27067e-13	3.84468e-11
RPL35P2	1094.64	1.82316	0.248808	7.32758	2.34354e-13	3.94011e-11
BHLHE41	36.4553	-2.37435	0.324125	-7.32541	2.38161e-13	3.97612e-11
TRIM69	880.687	-1.10066	0.15044	-7.3163	2.54907e-13	4.22615e-11
AC016739	7400.15	1.24071	0.169749	7.3091	2.68941e-13	4.42807e-11
GPR171	422.998	-1.63037	0.223294	-7.30144	2.8471e-13	4.63086e-11
RHOT2	683.094	2.08435	0.285479	7.30124	2.85137e-13	4.63086e-11
GPX4	354.323	1.3682	0.187503	7.29691	2.94443e-13	4.74969e-11
IGHV3-49	154.51	-3.10744	0.426159	-7.29174	3.05976e-13	4.9026e-11
PIM3	988.127	1.95399	0.2686	7.27473	3.47121e-13	5.52478e-11
ARSA	695.667	1.40157	0.192699	7.27337	3.50639e-13	5.53924e-11
PARP9	2490.77	-1.45258	0.199734	-7.27259	3.5267e-13	5.53924e-11
IGHV3-15	222.149	-2.48828	0.342212	-7.27115	3.56442e-13	5.5619e-11
THAP7	223.556	1.90493	0.262169	7.26603	3.70205e-13	5.73915e-11
CSNK1G2	918.907	1.81736	0.250188	7.26397	3.759e-13	5.78982e-11
TICRR	13.8944	-2.12437	0.292556	-7.26143	3.83007e-13	5.86148e-11
CHAC2	31.1262	-2.57534	0.354985	-7.25479	4.02299e-13	6.1175e-11
SH3GLB2	827.442	1.174	0.161903	7.25123	4.12998e-13	6.24045e-11
GAS2L1	177.741	2.22941	0.307498	7.25015	4.16324e-13	6.24081e-11
CRIP2	69.2541	3.09173	0.426474	7.24952	4.1825e-13	6.24081e-11
EMC10	783.712	1.13919	0.157246	7.24464	4.33588e-13	6.41474e-11
PHAX	383.274	-0.692234	0.0955582	-7.24411	4.3528e-13	6.41474e-11
FOXM1	55.6463	-2.29425	0.31684	-7.24104	4.4526e-13	6.52156e-11
ZNHIT2	23.136	3.47089	0.480143	7.22888	4.86996e-13	7.08935e-11
C16ORF86	44.5146	1.88216	0.260629	7.22159	5.13815e-13	7.43444e-11
NCOR1	1801.51	-0.513446	0.0711646	-7.21491	5.39685e-13	7.76172e-11
FBXL15	93.3433	2.60205	0.36084	7.21109	5.5505e-13	7.93489e-11
EEF2	17180	1.50791	0.209153	7.20961	5.61122e-13	7.97395e-11
RP11-459A10	864.993	1.42119	0.197182	7.2075	5.69899e-13	8.05075e-11
NIN	4775.6	-0.654899	0.0908849	-7.20581	5.76997e-13	8.07671e-11
TPX2	86.0349	-2.22383	0.308632	-7.20546	5.78502e-13	8.07671e-11
GAPDHP60	278.814	1.18093	0.164039	7.19907	6.06268e-13	8.41514e-11
RP11-815J4	341.601	2.15831	0.299847	7.19802	6.10914e-13	8.43061e-11
AC091171	316.941	1.15285	0.160233	7.19483	6.25374e-13	8.58057e-11
IFIT2	1015.03	-1.915	0.266314	-7.19078	6.44232e-13	8.7888e-11
IGLV3-19	154.962	-2.36242	0.328723	-7.18665	6.63987e-13	9.00683e-11
IGHV3-23	749.215	-2.48646	0.346123	-7.18373	6.78336e-13	9.14949e-11
APRT	692.855	1.51391	0.210941	7.17695	7.12833e-13	9.56077e-11
MATN1-AS1	148.752	1.52657	0.21277	7.17476	7.24324e-13	9.66062e-11
FANCI	220.655	-1.16397	0.16228	-7.17263	7.35682e-13	9.75759e-11
HCFC1R1	101.115	1.39889	0.195373	7.1601	8.06178e-13	1.06335e-10
EPRS	1412.4	-0.675155	0.0943671	-7.15456	8.39409e-13	1.1011e-10
RACGAP1	162.098	-1.12525	0.157405	-7.14876	8.75675e-13	1.14176e-10
BRCA2	95.7811	-1.43693	0.201023	-7.14808	8.79971e-13	1.14176e-10
EEF1DP2	140.924	1.58894	0.22236	7.14578	8.94849e-13	1.15479e-10
NUDT16L1	356.469	1.18675	0.166215	7.13982	9.34508e-13	1.19949e-10
AC007969	3574.11	2.09073	0.29304	7.13463	9.70498e-13	1.23902e-10
SSH3	196.57	1.14832	0.161081	7.12885	1.01213e-12	1.2853e-10
ID1	85.5436	4.65643	0.653411	7.12635	1.03067e-12	1.29824e-10
DPM3	73.1446	2.2132	0.31058	7.12601	1.0332e-12	1.29824e-10
PIP5K1C	709.6	1.20005	0.168456	7.12383	1.04965e-12	1.31201e-10
CTB-63M22	1994.59	1.65452	0.232357	7.12058	1.07475e-12	1.33638e-10
IGKV2D-28	329.799	-2.61765	0.367929	-7.11456	1.12273e-12	1.37641e-10
MRPS14	274.536	-0.526877	0.0740661	-7.11361	1.13045e-12	1.37641e-10
OXLD1	278.345	1.24591	0.175156	7.11313	1.13441e-12	1.37641e-10
ARF5	1104.41	0.734602	0.103276	7.11303	1.1352e-12	1.37641e-10
RANBP2	2192.99	-0.589463	0.0828716	-7.11296	1.13576e-12	1.37641e-10
RPL28	2868.64	1.46237	0.205891	7.10262	1.22414e-12	1.47219e-10
FKBP8	1417.9	1.70185	0.23962	7.10228	1.22713e-12	1.47219e-10
TJP3	39.1157	1.70307	0.239921	7.09844	1.26173e-12	1.50613e-10
IFI16	4995.62	-0.972586	0.137079	-7.09505	1.293e-12	1.53507e-10
NCK2	1465.8	1.04939	0.147917	7.09443	1.29884e-12	1.53507e-10
MRPL41	151.549	2.53469	0.357504	7.08996	1.3415e-12	1.57768e-10
ERCC4	246.04	-0.53881	0.0760056	-7.08908	1.35002e-12	1.57992e-10
RPL34P18	4113.83	1.18758	0.167554	7.08772	1.36344e-12	1.58785e-10
LAMTOR4	832.881	1.00201	0.141395	7.08657	1.37477e-12	1.59327e-10
TMCO1	749.873	-0.874297	0.123396	-7.08528	1.38761e-12	1.60037e-10
HSPH1	977.762	-0.896773	0.126594	-7.08384	1.40209e-12	1.6093e-10
CASP7	476.14	-0.859586	0.121358	-7.08306	1.41008e-12	1.61073e-10
CXCR6	78.7869	-1.84147	0.260164	-7.07812	1.46123e-12	1.65879e-10
MIF	179.054	3.0861	0.436045	7.07748	1.46801e-12	1.65879e-10
RPS2	4058	1.258	0.177758	7.07701	1.473e-12	1.65879e-10
DGKQ	944.431	1.44487	0.204239	7.07444	1.50049e-12	1.68182e-10
MFSD10	433.258	2.04908	0.289938	7.06731	1.5797e-12	1.76232e-10
RABEP1	1464.63	-0.468227	0.0663266	-7.05942	1.67203e-12	1.85003e-10
IFIT1	652.87	-2.76157	0.391198	-7.05927	1.67382e-12	1.85003e-10
RPL3P4	13510.4	0.86715	0.122884	7.05665	1.70559e-12	1.87613e-10
FAM89B	641.971	1.32795	0.188201	7.05604	1.71315e-12	1.87613e-10
RSAD2	564.323	-2.48891	0.352767	-7.0554	1.7211e-12	1.87624e-10
ARCN1	1989.33	-0.768971	0.109102	-7.04818	1.81275e-12	1.96716e-10
ARHGDIA	2141.25	1.9493	0.276664	7.04573	1.8449e-12	1.993e-10
RPL5P34	4113.97	0.951058	0.135035	7.04305	1.88079e-12	2.01527e-10
RELB	348.99	0.852089	0.120985	7.04293	1.88241e-12	2.01527e-10
MLST8	172.06	1.75153	0.248761	7.041	1.90861e-12	2.0342e-10
ZNF511	263.058	0.931117	0.132296	7.03811	1.9487e-12	2.0677e-10
SF3A2	473.745	1.91985	0.272811	7.03729	1.9601e-12	2.0706e-10
GPAA1	397.086	1.50537	0.21404	7.03312	2.01964e-12	2.12062e-10
EXOC5P1	268.363	-0.862265	0.122607	-7.03274	2.02522e-12	2.12062e-10
DZIP3	352.802	-1.16496	0.165801	-7.02623	2.12185e-12	2.2121e-10
SLFN5	4234.89	-0.914474	0.13017	-7.02525	2.1369e-12	2.2181e-10
TRIM21	654.665	-0.707569	0.100757	-7.02253	2.17892e-12	2.25193e-10
ABHD17B	412.877	-0.931317	0.13265	-7.02085	2.20525e-12	2.26932e-10
RPS2P55	1854.3	1.31378	0.18715	7.01992	2.22e-12	2.27469e-10
AC018766	489.117	1.63721	0.233271	7.01851	2.24255e-12	2.28444e-10
RPL3P2	8028.77	1.0452	0.148929	7.01812	2.24865e-12	2.28444e-10
PACS2	783.391	1.35573	0.193229	7.01618	2.28022e-12	2.30669e-10
MCM4	231.372	-1.21924	0.173803	-7.01508	2.29819e-12	2.31507e-10
NME3	160.033	2.10101	0.29964	7.0118	2.35269e-12	2.36e-10
IGHV4-31	161.824	-2.73264	0.389818	-7.01002	2.38284e-12	2.38025e-10
CDC37	1251.47	1.22747	0.175226	7.00507	2.46854e-12	2.44814e-10
UTP14C	469.58	-0.795191	0.113519	-7.00492	2.47131e-12	2.44814e-10
ENTPD6	978.047	0.978302	0.139712	7.0023	2.51795e-12	2.48403e-10
ANKRD17	1806.28	-0.414555	0.0592118	-7.00123	2.53724e-12	2.49276e-10
RP11-12M9	6392.95	1.36084	0.194561	6.99443	2.66344e-12	2.60602e-10
ACAP3	596.779	1.39424	0.199511	6.9883	2.78234e-12	2.71125e-10
LRCH4	1366.47	1.86222	0.266676	6.9831	2.88737e-12	2.80216e-10
TIMM13	137.907	1.71847	0.246126	6.98206	2.90884e-12	2.81156e-10
DDX51	408.728	0.900576	0.129062	6.97784	2.99762e-12	2.88569e-10
AP3M1	743.549	-0.696109	0.0997725	-6.97696	3.0163e-12	2.89202e-10
H2AFJ	261.54	1.31422	0.188415	6.97514	3.05558e-12	2.90827e-10
MANEA	321.938	-1.80192	0.258339	-6.97505	3.05762e-12	2.90827e-10
RPL3	16306.1	0.948164	0.135975	6.97306	3.10113e-12	2.93795e-10
RPLP1	4421.74	2.09978	0.301162	6.97225	3.1192e-12	2.94339e-10
ATHL1	3982.91	1.90639	0.273489	6.97065	3.15483e-12	2.95613e-10
HSPA8P8	720.851	-0.755505	0.108393	-6.97004	3.16849e-12	2.95613e-10
TSPAN32	1316.11	1.53766	0.220615	6.96991	3.17141e-12	2.95613e-10
NAGLU	469.461	1.12199	0.160988	6.96943	3.18223e-12	2.95613e-10
RPL21	842.061	0.732354	0.105119	6.96691	3.23974e-12	2.99789e-10
DNAH8	35.9905	-2.17188	0.311806	-6.96548	3.27286e-12	3.01685e-10
RPL36	1585.27	1.48955	0.213981	6.96115	3.3751e-12	3.09912e-10
RPL35	2058.83	1.25568	0.180469	6.95786	3.45485e-12	3.16019e-10
KIF11	121.336	-2.18676	0.314427	-6.95474	3.53211e-12	3.21854e-10
HSP90B3P	903.015	-1.22983	0.176951	-6.95013	3.64949e-12	3.31285e-10
SGSM2	1461.87	0.982426	0.141383	6.94867	3.68735e-12	3.33286e-10
DVL1	215.2	2.0535	0.295565	6.94771	3.71252e-12	3.33286e-10
P4HTM	598.389	0.967144	0.139204	6.94768	3.71342e-12	3.33286e-10
GMEB2	526.671	1.02842	0.148122	6.94306	3.8369e-12	3.42462e-10
ARL6IP4	680.985	1.52812	0.220102	6.94279	3.84434e-12	3.42462e-10
TREX2	290.248	0.864085	0.124504	6.9402	3.91557e-12	3.4751e-10
CENPT	862.109	0.788053	0.11359	6.93767	3.98608e-12	3.52458e-10
RPS9	6754.55	1.08818	0.156874	6.93664	4.01525e-12	3.53728e-10
AB019441	2884.36	1.05038	0.151477	6.93423	4.0843e-12	3.58382e-10
EIF2S1	796.291	-0.904412	0.130436	-6.93376	4.09811e-12	3.58382e-10
EEF1D	2556.11	1.44049	0.207859	6.93016	4.20367e-12	3.66271e-10
C9ORF16	360.431	1.78333	0.257505	6.92543	4.34657e-12	3.77345e-10
TOP2A	130.256	-2.69526	0.389338	-6.92268	4.43167e-12	3.83339e-10
ZDHHC8	588.814	1.71079	0.247159	6.92183	4.45859e-12	3.83552e-10
ZC3H13	1363.42	-0.587426	0.0848688	-6.92158	4.46626e-12	3.83552e-10
DR1	1608.42	-0.832684	0.120359	-6.91831	4.5705e-12	3.91097e-10
LMF2	667.347	1.8021	0.26053	6.91706	4.61121e-12	3.93171e-10
USP1	1066.2	-0.733551	0.106075	-6.91543	4.66443e-12	3.96294e-10
PPP1R14B	62.6278	2.15734	0.312044	6.91358	4.72569e-12	4.00075e-10
UBE4A	1790.21	-0.76445	0.110647	-6.9089	4.88443e-12	4.12053e-10
POLR2E	574.235	1.39899	0.202581	6.90581	4.99192e-12	4.19638e-10
GINS1	28.6844	-1.90343	0.275656	-6.90512	5.01607e-12	4.20188e-10
ATP6V0C	1287.3	1.70872	0.247964	6.89098	5.54084e-12	4.62525e-10
CIC	1256.54	1.47937	0.214716	6.88989	5.58373e-12	4.64481e-10
CDKN2D	1628.31	0.839468	0.122036	6.87885	6.03364e-12	5.00163e-10
C9ORF89	579.331	1.18252	0.17213	6.86991	6.42429e-12	5.30704e-10
IGLV3-25	135.572	-2.94172	0.428487	-6.86537	6.63169e-12	5.45948e-10
KMT2E-AS1	68.8811	1.89474	0.276044	6.86389	6.70086e-12	5.49747e-10
PQLC1	533.236	1.48947	0.21706	6.86202	6.78916e-12	5.55083e-10
ESCO2	19.027	-2.43366	0.354749	-6.86024	6.87445e-12	5.60139e-10
RPUSD1	200.585	1.80984	0.263876	6.85868	6.94999e-12	5.64368e-10
POLD4	1006.46	1.00619	0.146728	6.85748	7.00855e-12	5.67194e-10
RASSF7	265.223	2.02724	0.295653	6.8568	7.04185e-12	5.67963e-10
PIDD	240.828	1.98727	0.289854	6.85613	7.07503e-12	5.68718e-10
MTA1	741.816	1.35583	0.197785	6.85507	7.12759e-12	5.7102e-10
DNAJC4	389.66	1.03095	0.150431	6.85336	7.21376e-12	5.75991e-10
ERCC1	625.058	0.769589	0.112303	6.8528	7.24161e-12	5.76287e-10
RNF220	1315.4	0.391786	0.0571821	6.85155	7.30517e-12	5.79414e-10
EFHD2	4574.42	1.23451	0.180205	6.85062	7.35305e-12	5.81281e-10
ASGR1	109.312	1.90069	0.277534	6.84849	7.46348e-12	5.88063e-10
CYB5B	1009.83	-0.6831	0.0998002	-6.84468	7.6649e-12	6.01947e-10
GBP1	1955.86	-1.84343	0.26945	-6.84145	7.83936e-12	6.13629e-10
IFIH1	759.814	-1.06598	0.155895	-6.83781	8.04148e-12	6.27393e-10
IGHV4-34	252.469	-2.71978	0.397809	-6.8369	8.09271e-12	6.29334e-10
RPS14P3	3227.16	1.30375	0.190725	6.83578	8.15599e-12	6.3119e-10
FAM98A	298.519	-0.919916	0.134583	-6.83532	8.18204e-12	6.3119e-10
PDLIM7	207.274	1.5645	0.228893	6.83508	8.1959e-12	6.3119e-10
DPP7	673.864	2.10406	0.308009	6.83118	8.42183e-12	6.46504e-10
IGHV3-53	113.2	-2.59091	0.379371	-6.82949	8.52163e-12	6.52068e-10
NCOA3	2393.25	-0.648024	0.0949055	-6.8281	8.60489e-12	6.56336e-10
ASPSCR1	222.209	1.31927	0.193241	6.82707	8.66663e-12	6.5894e-10
ZBTB22	472.651	0.83935	0.122964	6.82598	8.73294e-12	6.61873e-10
BAD	136.191	1.5054	0.22074	6.8198	9.11701e-12	6.88796e-10
TMEM205	197.609	2.177	0.319272	6.81863	9.19149e-12	6.92233e-10
TMEM259	1529.27	2.05628	0.301793	6.81357	9.52062e-12	7.14765e-10
CTD-3184A7	261.941	1.08843	0.159814	6.81061	9.7185e-12	7.26354e-10
IGF2BP3	61.3588	-1.69116	0.248322	-6.81035	9.73584e-12	7.26354e-10
C2ORF81	52.4393	1.61173	0.236878	6.80404	1.01724e-11	7.56557e-10
RPL31P63	315.091	1.77467	0.260917	6.80166	1.03423e-11	7.66808e-10
CITED4	50.7273	2.43254	0.357922	6.79628	1.07353e-11	7.93482e-10
PLEC	4266.99	1.86533	0.274496	6.79547	1.07963e-11	7.9553e-10
MCM3	757.962	-0.610867	0.0899243	-6.79312	1.09731e-11	8.05043e-10
SUB1P3	327.462	-1.02387	0.150728	-6.79286	1.09929e-11	8.05043e-10
H2AFX	346.916	2.26358	0.333542	6.78651	1.14878e-11	8.38712e-10
CCDC88B	2434.03	1.30264	0.191967	6.78575	1.15484e-11	8.40402e-10
RP11-889L3	26268.5	0.994871	0.146621	6.78534	1.15813e-11	8.40402e-10
RP3-375P9	80.7867	2.22581	0.328232	6.78123	1.19159e-11	8.59485e-10
UBXN6	553.846	1.56552	0.230862	6.78122	1.19163e-11	8.59485e-10
TSR3	160.442	1.51353	0.223247	6.77963	1.20485e-11	8.6141e-10
RPS19BP1	332.46	1.4933	0.220268	6.77946	1.20622e-11	8.6141e-10
WDR13	390.89	1.08515	0.160069	6.77929	1.20772e-11	8.6141e-10
CCDC47	526.714	-1.05571	0.155731	-6.77907	1.20956e-11	8.6141e-10
IGHV4-59	298.462	-2.62273	0.386905	-6.77873	1.21234e-11	8.6141e-10
CPSF2	916.705	-0.99511	0.14682	-6.77773	1.22077e-11	8.6483e-10
SLC2A4RG	377.219	1.79026	0.264189	6.77643	1.23185e-11	8.70094e-10
CTD-2510F5	313.775	-1.01561	0.149912	-6.77468	1.24679e-11	8.77854e-10
RNPEPL1	1953.46	1.44217	0.212888	6.77429	1.25019e-11	8.77854e-10
HSPD1P1	925.959	-0.660653	0.0975495	-6.77248	1.26589e-11	8.86274e-10
GLE1	728.506	-0.500712	0.0739617	-6.76989	1.28879e-11	8.99667e-10
PQLC2	123.269	1.03271	0.15258	6.7683	1.30301e-11	9.06937e-10
RPL10	4772.38	0.627703	0.0927941	6.76446	1.33805e-11	9.27482e-10
RPSA	2151.68	1.23815	0.183043	6.76422	1.34029e-11	9.27482e-10
TDG	622.08	-0.610359	0.0902768	-6.76097	1.37069e-11	9.45775e-10
SNAPC2	132.098	1.57521	0.233094	6.75782	1.40086e-11	9.63808e-10
UBTD1	67.6628	1.68983	0.250112	6.75627	1.41586e-11	9.69789e-10
EDF1	685.752	1.1377	0.168397	6.75609	1.41768e-11	9.69789e-10
RP11-81A1	73.3673	-0.873407	0.129308	-6.75448	1.43344e-11	9.77772e-10
SGSH	1274.87	1.2404	0.18369	6.75268	1.45136e-11	9.87175e-10
NOTCH2NL	16170.8	1.6977	0.25144	6.7519	1.45926e-11	9.89729e-10
GCH1	1511.2	-1.09908	0.162795	-6.7513	1.46527e-11	9.90986e-10
TOR1AIP1	1456.49	-0.670962	0.0993891	-6.75087	1.46965e-11	9.91145e-10
TP53I13	482.198	1.52455	0.22585	6.75031	1.47534e-11	9.92177e-10
LYPLA2	462.685	1.15655	0.171374	6.74868	1.49199e-11	1.00055e-09
PIK3R4	473.478	-0.626964	0.0929144	-6.74776	1.50145e-11	1.00408e-09
SCAND1	200.137	2.58927	0.383863	6.74529	1.52719e-11	1.01676e-09
SNHG7	445.121	1.41293	0.209474	6.74513	1.52892e-11	1.01676e-09
RP5-827C21	407.328	2.43455	0.361046	6.74307	1.55078e-11	1.02843e-09
CHMP6	218.074	1.41899	0.210472	6.74195	1.56279e-11	1.03352e-09
CTB-47B8	848.582	1.81999	0.27003	6.73996	1.58432e-11	1.04487e-09
INF2	461.312	2.1623	0.320967	6.73685	1.6186e-11	1.06453e-09
RMRP	18.7695	2.99347	0.444418	6.73571	1.63132e-11	1.06775e-09
HINT1	1792.15	0.656991	0.0975399	6.73561	1.63244e-11	1.06775e-09
RP11-587D21	367.16	2.50822	0.372723	6.72946	1.70292e-11	1.11081e-09
CCDC57	799.051	1.00103	0.148841	6.7255	1.74986e-11	1.13832e-09
SEC24A	675.718	-1.05249	0.156512	-6.72467	1.75986e-11	1.14171e-09
ZNF628	83.4936	2.51498	0.374584	6.71406	1.89282e-11	1.22464e-09
SGTA	464.538	1.12796	0.168019	6.71325	1.9034e-11	1.22815e-09
CTNNA3	221.713	2.65127	0.395146	6.70958	1.95187e-11	1.25603e-09
SRSF1	2574.28	-0.689321	0.102771	-6.70737	1.9817e-11	1.27102e-09
MRPL55	211.975	1.40155	0.208966	6.70706	1.9858e-11	1.27102e-09
RP11-802E16	726.467	0.788889	0.117658	6.70494	2.01495e-11	1.28623e-09
KLF16	325.161	1.54943	0.231215	6.70124	2.06662e-11	1.31569e-09
GFER	297.496	0.906935	0.135447	6.69588	2.14379e-11	1.36119e-09
RRM2P2	4.85171	-3.64974	0.545108	-6.69545	2.15011e-11	1.36158e-09
RTP4	105.535	-1.32361	0.197714	-6.69459	2.16281e-11	1.36601e-09
IGHV2-70	52.1099	-2.66237	0.397744	-6.69367	2.17637e-11	1.37094e-09
ORAI1	718.742	1.10289	0.164826	6.69121	2.21329e-11	1.39053e-09
CDC5L	767.534	-0.549643	0.0821782	-6.68843	2.25574e-11	1.41348e-09
PKD1	683.654	1.86999	0.279726	6.68507	2.30812e-11	1.44252e-09
CCDC124	205.686	1.85662	0.277763	6.68418	2.32224e-11	1.44755e-09
GARS	833.906	-0.590343	0.0883363	-6.68291	2.34251e-11	1.45638e-09
RPS3A	1564.34	1.59705	0.239035	6.68125	2.36914e-11	1.46911e-09
AC013470	352.161	-0.838612	0.125528	-6.68065	2.37877e-11	1.47126e-09
CYCS	1046.83	-0.959078	0.143582	-6.67966	2.39501e-11	1.47748e-09
RP4-765C7	826.152	1.42064	0.212735	6.67798	2.42262e-11	1.48912e-09
FIS1	466.902	0.734788	0.110035	6.67775	2.42635e-11	1.48912e-09
ZNF414	106.505	1.88581	0.28246	6.67637	2.44925e-11	1.49932e-09
RP11-715J22	968.071	0.940755	0.140923	6.67568	2.46081e-11	1.50254e-09
LBR	2531.82	-1.02375	0.153367	-6.67517	2.46946e-11	1.50398e-09
RPS28	137.73	1.27684	0.191351	6.67276	2.51031e-11	1.52496e-09
PTPN23	490.57	1.23987	0.185884	6.6701	2.55629e-11	1.54896e-09
NR1H2	685.037	1.699	0.25476	6.66904	2.57485e-11	1.55448e-09
UQCR11	452.459	0.981563	0.147187	6.66883	2.57842e-11	1.55448e-09
GSTP1	984.828	1.11284	0.166907	6.66742	2.60345e-11	1.56561e-09
GBP3	754.35	-0.958217	0.143748	-6.66597	2.62929e-11	1.57477e-09
CDK1	53.7353	-2.547	0.382098	-6.66582	2.63187e-11	1.57477e-09
CIT	34.8215	-1.4756	0.22141	-6.66457	2.65437e-11	1.58426e-09
MRPS34	303.878	1.19735	0.179758	6.6609	2.72162e-11	1.61703e-09
AC174470	330.667	1.84594	0.277134	6.66083	2.72282e-11	1.61703e-09
C19ORF47	131.694	1.04483	0.156917	6.65845	2.76731e-11	1.63937e-09
RP11-436H11	2608.89	1.37943	0.207211	6.6571	2.7928e-11	1.64952e-09
TIMM17B	308.084	0.764229	0.114804	6.65681	2.79825e-11	1.64952e-09
AE000658	98.4379	-0.962753	0.144736	-6.65178	2.89562e-11	1.70214e-09
PAICSP4	147.324	-1.01771	0.153006	-6.65147	2.90178e-11	1.70214e-09
HSP90B2P	2070.25	-0.996493	0.149872	-6.64897	2.95143e-11	1.72702e-09
ZW10	216.407	-0.757859	0.114063	-6.6442	3.04866e-11	1.77955e-09
GNB2	978.281	1.41758	0.213372	6.64372	3.05855e-11	1.78097e-09
POLQ	47.8914	-1.9012	0.286237	-6.64206	3.09338e-11	1.79687e-09
RABAC1	194.085	1.46794	0.221069	6.64021	3.13226e-11	1.8118e-09
RPL9P8	2428.79	0.920601	0.138642	6.64012	3.13427e-11	1.8118e-09
CTC-260E6	2623.66	1.29537	0.195156	6.6376	3.18829e-11	1.83215e-09
BLM	161.923	-0.840787	0.126673	-6.63747	3.19106e-11	1.83215e-09
XAF1	3356.71	-1.51831	0.228751	-6.63741	3.19249e-11	1.83215e-09
CYB5R3	818.345	1.14351	0.172353	6.63469	3.25196e-11	1.8618e-09
PEX16	278.504	1.33713	0.201568	6.63364	3.2751e-11	1.87057e-09
INPP5A	261.169	0.866198	0.130614	6.63172	3.31804e-11	1.89057e-09
SKA2	329.925	-1.06968	0.161324	-6.6306	3.34334e-11	1.90045e-09
SYNGR2	1633.19	1.05608	0.15929	6.62993	3.35851e-11	1.90454e-09
SPATS2L	204.143	-1.42186	0.214486	-6.62915	3.37617e-11	1.91002e-09
XYLT2	355.591	0.960047	0.144843	6.62819	3.39822e-11	1.91795e-09
MED16	276.756	1.43672	0.216827	6.6261	3.44672e-11	1.93969e-09
FBXW5	856.674	1.92655	0.290763	6.62583	3.453e-11	1.93969e-09
TYMS	119.126	-2.25032	0.339796	-6.62255	3.53051e-11	1.97858e-09
NME4	243.269	1.52738	0.230866	6.61585	3.69418e-11	2.06546e-09
UTP3	607.599	-0.598031	0.090415	-6.61428	3.73358e-11	2.0826e-09
SH2B1	1231.3	0.985397	0.149015	6.61274	3.7726e-11	2.09946e-09
ELL2P1	99.971	-1.7233	0.260712	-6.60999	3.84348e-11	2.13394e-09
SLC7A11	16.5731	-1.61547	0.244518	-6.60673	3.92901e-11	2.17636e-09
SLC25A6P2	75.2731	2.26973	0.343595	6.60584	3.95266e-11	2.1844e-09
GPD2	612.34	-1.10202	0.166844	-6.60512	3.97207e-11	2.19005e-09
RP4-583P15	157.538	2.65401	0.401868	6.6042	3.99673e-11	2.19827e-09
RP3-402G11	61.4662	1.97941	0.299735	6.60388	4.0054e-11	2.19827e-09
CTB-43E15	4.25986	-4.14245	0.627416	-6.6024	4.04547e-11	2.21517e-09
CEP55	44.9381	-2.39263	0.362425	-6.60174	4.06356e-11	2.21999e-09
EPN1	576.94	1.19308	0.180759	6.60043	4.09965e-11	2.23459e-09
GIGYF1	1506.02	1.01226	0.15347	6.59582	4.22905e-11	2.29903e-09
LMBR1	602.948	-0.577426	0.0875509	-6.59532	4.2434e-11	2.29903e-09
SLC25A39	592.809	1.16182	0.176161	6.5952	4.24676e-11	2.29903e-09
FBXO45	247.683	-0.815787	0.123742	-6.59266	4.32022e-11	2.33351e-09
MIA3	1430.02	-0.526468	0.0798755	-6.5911	4.36566e-11	2.35273e-09
RPS13	1573.7	0.415605	0.063061	6.59053	4.38259e-11	2.35616e-09
KIF18A	34.7461	-1.51955	0.230576	-6.59022	4.39177e-11	2.35616e-09
RAB3A	36.5529	2.29835	0.348823	6.58888	4.43147e-11	2.37213e-09
RPL8	7654.9	1.09704	0.166561	6.5864	4.5061e-11	2.40668e-09
PLEKHJ1	450.002	1.24938	0.189729	6.58505	4.54719e-11	2.41922e-09
MAFK	426.481	1.56866	0.238219	6.58497	4.54984e-11	2.41922e-09
CTC-575D19	26183	0.686218	0.104232	6.58355	4.59358e-11	2.43705e-09
SSNA1	388.812	1.50912	0.229243	6.58306	4.60869e-11	2.43964e-09
RHBDD2	615.947	1.01961	0.154901	6.58231	4.63186e-11	2.44648e-09
TYK2	2567.27	0.920555	0.140039	6.57357	4.91229e-11	2.58887e-09
EIF2AK2	1687.56	-1.61886	0.246475	-6.56806	5.09734e-11	2.68048e-09
SLC9A3R2	21.784	2.56754	0.390949	6.56744	5.11875e-11	2.68582e-09
TRMT61A	149.203	1.7962	0.273548	6.5663	5.15798e-11	2.70048e-09
TCEB2P2	133.341	1.94399	0.296117	6.56495	5.20507e-11	2.71916e-09
GSKIP	302.244	-0.841009	0.128136	-6.56341	5.25921e-11	2.74145e-09
CTA-29F11	126.333	2.36932	0.361222	6.55918	5.41045e-11	2.81414e-09
FASTK	550.608	1.25387	0.191177	6.55869	5.42812e-11	2.8172e-09
ADAP1	272.164	2.50085	0.381361	6.55771	5.46408e-11	2.82971e-09
SNHG8	277.056	1.79036	0.273158	6.55431	5.58999e-11	2.88864e-09
DUS1L	791.966	1.26383	0.192984	6.54887	5.7975e-11	2.98941e-09
MPST	195.198	1.40576	0.214767	6.54548	5.93047e-11	3.05109e-09
NEURL4	286.677	1.18615	0.181225	6.54517	5.94268e-11	3.05109e-09
TPRN	107.666	1.64352	0.251228	6.54194	6.07269e-11	3.11039e-09
NPEPL1	1352.72	1.09363	0.167179	6.54165	6.08424e-11	3.11039e-09
FCGRT	1782.86	1.3793	0.210873	6.54089	6.11524e-11	3.11956e-09
ALKBH7	83.4898	2.22719	0.34056	6.53979	6.16054e-11	3.13596e-09
RPS21P4	600.547	1.89854	0.29051	6.5352	6.35245e-11	3.22677e-09
RP11-556K13	1422.93	1.97079	0.301596	6.53452	6.38132e-11	3.23456e-09
PCED1A	1041.66	0.842712	0.128973	6.53404	6.40188e-11	3.2381e-09
RP11-496I9	58.5488	1.72409	0.263895	6.53324	6.43639e-11	3.24867e-09
PDK2	210.753	0.968409	0.148252	6.53219	6.48147e-11	3.26453e-09
NHP2	212.655	1.39781	0.214055	6.53018	6.56925e-11	3.30177e-09
NCLN	688.104	1.31805	0.201887	6.52864	6.63687e-11	3.32415e-09
PPDPF	220.14	2.45218	0.375621	6.52834	6.65005e-11	3.32415e-09
IGKV1-5	447.503	-2.42696	0.371765	-6.52822	6.65554e-11	3.32415e-09
RPS6KB2	341.487	0.903861	0.138489	6.5266	6.72795e-11	3.3533e-09
RP11-175B9	4916.63	1.70618	0.261551	6.52332	6.87693e-11	3.41768e-09
GLTSCR2	1158.33	3.0048	0.460639	6.52312	6.88576e-11	3.41768e-09
ADRBK1	3449.95	1.27941	0.196156	6.52242	6.9184e-11	3.42676e-09
RAB11B	622.888	1.45501	0.223196	6.51895	7.08024e-11	3.49966e-09
NR1D1	248.511	1.58201	0.242713	6.51803	7.1239e-11	3.50276e-09
NDUFA11	423.388	1.35489	0.207871	6.51794	7.1278e-11	3.50276e-09
TCEB2	666.537	1.12832	0.173112	6.51789	7.13053e-11	3.50276e-09
RNF126	352.864	1.83038	0.28104	6.51287	7.37296e-11	3.61442e-09
ADAM8	1388.59	1.30356	0.200192	6.51155	7.43784e-11	3.63875e-09
EVI5L	148.668	1.27865	0.196438	6.50921	7.55454e-11	3.68129e-09
UBFD1	602.416	-0.42663	0.0655427	-6.50919	7.55564e-11	3.68129e-09
KIAA0195	747.547	0.909638	0.139769	6.50818	7.60692e-11	3.69873e-09
DCAF7	1720.61	-0.750947	0.115415	-6.50652	7.69134e-11	3.73218e-09
HIGD2A	848.988	1.15729	0.177948	6.50351	7.84689e-11	3.79247e-09
NCAPG	41.438	-2.68107	0.412268	-6.50322	7.86193e-11	3.79247e-09
IGKV3-20	782.78	-2.24621	0.345401	-6.50319	7.86325e-11	3.79247e-09
TELO2	267.223	1.95612	0.300852	6.50195	7.92843e-11	3.8162e-09
PRRC1	799.989	-0.860703	0.13243	-6.49928	8.07054e-11	3.87569e-09
QTRT1	169.499	1.27148	0.195642	6.49902	8.08451e-11	3.87569e-09
PLK3	549.516	2.03445	0.313072	6.49834	8.12102e-11	3.88255e-09
RPL13	4070.84	1.46224	0.225024	6.49815	8.13133e-11	3.88255e-09
GPBP1L1	2373.1	-0.456645	0.0702874	-6.49682	8.20356e-11	3.90922e-09
RP1-305B16	120.41	-0.740338	0.114002	-6.49409	8.35377e-11	3.97287e-09
RP6-145B8	361.184	-0.739018	0.113866	-6.49027	8.56855e-11	4.05972e-09
CPSF1	540.781	1.64531	0.253505	6.49023	8.5704e-11	4.05972e-09
RP11-393N4	550.708	1.49854	0.230926	6.48927	8.6253e-11	4.07763e-09
FAM73B	740.521	1.07897	0.166284	6.48873	8.65613e-11	4.08412e-09
SKIV2L2	575.603	-0.684237	0.105461	-6.48808	8.69388e-11	4.08767e-09
RPL24	619.818	0.513204	0.0791004	6.48801	8.6979e-11	4.08767e-09
RP11-20O24	14362.8	0.869599	0.13404	6.4876	8.72124e-11	4.09059e-09
IGHV1-24	33.6749	-2.08852	0.321969	-6.48671	8.77308e-11	4.10456e-09
TRMT2A	473.14	1.24775	0.192368	6.48629	8.79767e-11	4.10456e-09
SCNN1D	57.8792	2.17525	0.335366	6.4862	8.80261e-11	4.10456e-09
RN7SL2	205.188	1.41358	0.218046	6.48296	8.99411e-11	4.18568e-09
FCER2	344.812	1.67726	0.258773	6.4816	9.07544e-11	4.21531e-09
GLI4	378.767	1.61816	0.249689	6.4807	9.1298e-11	4.22451e-09
PNPLA2	1274.87	1.39764	0.215662	6.48069	9.13063e-11	4.22451e-09
ZNF296	52.4768	2.11361	0.326295	6.4776	9.3194e-11	4.30351e-09
EZH2	377.258	-1.09825	0.169564	-6.47694	9.35984e-11	4.31384e-09
GADD45B	2975.27	1.65132	0.254999	6.47581	9.4303e-11	4.33794e-09
SLC52A2	247.123	1.61883	0.250002	6.47527	9.46449e-11	4.34529e-09
ZMIZ2	1621.88	1.00408	0.155095	6.47395	9.54741e-11	4.37495e-09
NAGPA	353.342	1.00228	0.154873	6.47166	9.69326e-11	4.43327e-09
SNORA76	49.6016	3.79817	0.586982	6.47068	9.75619e-11	4.44824e-09
FBRSL1	927.66	0.980571	0.151543	6.47057	9.76324e-11	4.44824e-09
ARHGAP4	3119.46	1.35702	0.209743	6.46991	9.80625e-11	4.45932e-09
ZSCAN18	222.917	1.6404	0.253605	6.46833	9.90906e-11	4.49751e-09
GCNT1	387.02	-0.899569	0.139097	-6.46719	9.9843e-11	4.5145e-09
RP11-632C17--A	2325.35	1.45718	0.225319	6.46719	9.98432e-11	4.5145e-09
MKNK2	1986.72	1.32894	0.205556	6.4651	1.01234e-10	4.56872e-09
RPS20P14	4978.07	0.922737	0.142781	6.46261	1.0291e-10	4.63559e-09
ANO8	228.198	1.31831	0.204031	6.46129	1.03813e-10	4.66747e-09
IGKV1-12	119.286	-2.73831	0.423956	-6.45896	1.05427e-10	4.73114e-09
GALK1	86.7625	1.55297	0.240511	6.45698	1.0681e-10	4.77659e-09
MAMDC2	1058.66	0.587892	0.0910481	6.45694	1.0684e-10	4.77659e-09
MBTPS2	190.989	-0.702471	0.10881	-6.45595	1.0754e-10	4.79888e-09
RPS16	3385.52	1.04373	0.161766	6.45208	1.10326e-10	4.91401e-09
RPS19	4037.78	1.0836	0.167991	6.45038	1.11572e-10	4.96027e-09
RPS21	63.7012	1.30133	0.201812	6.44825	1.13145e-10	5.02088e-09
SEC23IP	687.116	-0.689581	0.106959	-6.44717	1.13958e-10	5.04756e-09
GZMM	379.431	2.17261	0.337009	6.44673	1.14292e-10	5.05297e-09
TOR2A	369.795	1.11582	0.173118	6.44541	1.15286e-10	5.08652e-09
RP11-600F24	119.706	2.26834	0.351944	6.44516	1.15477e-10	5.08652e-09
CDK9	935.711	0.732209	0.113616	6.44462	1.15889e-10	5.08717e-09
ECI1	134.534	1.37734	0.21372	6.44458	1.15918e-10	5.08717e-09
PRPF31	424.497	0.906136	0.14062	6.44387	1.16461e-10	5.10164e-09
HSPA4	1082.92	-0.624851	0.0969779	-6.44323	1.16959e-10	5.11406e-09
MYCBP2	3949.71	-0.521554	0.0809518	-6.44277	1.17313e-10	5.12018e-09
ANLN	22.205	-2.44106	0.378949	-6.44165	1.18178e-10	5.14852e-09
RP11-864N7	11392.6	0.726444	0.112801	6.44003	1.19446e-10	5.19429e-09
RPS15	891.005	1.88842	0.293298	6.43857	1.20602e-10	5.23501e-09
DRAP1	128.832	1.46575	0.227852	6.43288	1.25208e-10	5.42506e-09
RNF20	656.529	-0.544995	0.0847449	-6.43101	1.26761e-10	5.4824e-09
PPAN	236.902	1.21849	0.189489	6.43041	1.27262e-10	5.49411e-09
CAND1	1495.65	-0.561368	0.0873197	-6.42888	1.28546e-10	5.53954e-09
FOSB	16878	4.32714	0.673441	6.42543	1.31499e-10	5.65661e-09
RNH1	1424.98	1.31265	0.204322	6.42445	1.32343e-10	5.68266e-09
YPEL3	1066.21	1.16926	0.182031	6.4234	1.33263e-10	5.71191e-09
CARNS1	384.159	1.19208	0.185734	6.41824	1.37856e-10	5.89816e-09
C1ORF228	230.367	1.48601	0.231639	6.41519	1.4065e-10	6.00695e-09
BRCA1	109.471	-1.1385	0.177521	-6.41334	1.42369e-10	6.0695e-09
TCEA2	180.165	1.30428	0.203432	6.41137	1.44218e-10	6.13736e-09
CNOT1	3721.16	-0.472431	0.0737013	-6.41008	1.45443e-10	6.17848e-09
RP11-170M17	1207.96	1.34858	0.210476	6.4073	1.4812e-10	6.27861e-09
XRCC6P1	125.573	-1.08136	0.168776	-6.40709	1.48326e-10	6.27861e-09
FAM98B	224.162	-1.24798	0.194812	-6.40607	1.49322e-10	6.2928e-09
SLC39A13	487.822	1.41052	0.220186	6.40606	1.49331e-10	6.2928e-09
TSSC4	380.427	1.59985	0.249747	6.40589	1.49492e-10	6.2928e-09
RPS19P1	3379.12	0.995489	0.155411	6.40552	1.49859e-10	6.2928e-09
PIGQ	279.057	1.71496	0.267737	6.4054	1.49979e-10	6.2928e-09
FOXP4	253.93	1.00311	0.156627	6.40443	1.50935e-10	6.32181e-09
PRR11	61.4525	-1.11855	0.17468	-6.40341	1.51949e-10	6.35313e-09
FCHO1	502.136	0.93916	0.146751	6.39967	1.55717e-10	6.49926e-09
RP11-314A20	1958.58	1.12118	0.175238	6.39802	1.57401e-10	6.55564e-09
ACTR1B	1042.99	0.911331	0.142444	6.39781	1.57617e-10	6.55564e-09
C1ORF35	123.259	1.18293	0.185012	6.39382	1.61793e-10	6.71763e-09
RPL15P3	10474.5	0.713369	0.111587	6.39295	1.6272e-10	6.73906e-09
BRAT1	440.536	1.35842	0.212492	6.3928	1.62873e-10	6.73906e-09
C6ORF226	34.5271	2.44296	0.382259	6.39085	1.64962e-10	6.81367e-09
GPR137	202.309	1.29304	0.202397	6.38865	1.67352e-10	6.90045e-09
PSMD5	567.826	-0.625101	0.0978622	-6.38756	1.68554e-10	6.93802e-09
IGHV6-1	60.221	-2.8892	0.452366	-6.38686	1.69329e-10	6.94872e-09
NMI	780.487	-1.01511	0.158938	-6.3868	1.69396e-10	6.94872e-09
ZNF358	99.6957	1.58279	0.247865	6.3857	1.70616e-10	6.98675e-09
E4F1	368.535	1.52414	0.238788	6.38282	1.73852e-10	7.1071e-09
RP11-885L14	68.7831	-0.824957	0.129305	-6.37995	1.77143e-10	7.22926e-09
SMYD5	419.787	0.602586	0.0944808	6.37786	1.7958e-10	7.31258e-09
CRTC2	1733.76	0.572588	0.0897801	6.37767	1.79797e-10	7.31258e-09
STAT2	3679.32	-0.811161	0.127196	-6.37728	1.80266e-10	7.31917e-09
WIPF1	8950.41	-0.514935	0.0807872	-6.37397	1.84192e-10	7.46589e-09
USP18	234.883	-2.09639	0.328993	-6.37215	1.86401e-10	7.53712e-09
TMEM129	576.637	1.02803	0.161336	6.372	1.86581e-10	7.53712e-09
DHPS	615.538	0.813458	0.127703	6.36994	1.89104e-10	7.62615e-09
GGA1	916.2	0.969165	0.152155	6.36957	1.89558e-10	7.63155e-09
RP4-614O4	549.033	1.02654	0.161197	6.36827	1.91175e-10	7.6837e-09
VPS35	1175.83	-0.820058	0.128841	-6.3649	1.95422e-10	7.84118e-09
ADRM1	429.329	1.15174	0.181017	6.3626	1.98369e-10	7.94607e-09
VPS51	856.953	1.24813	0.196222	6.36081	2.00689e-10	8.02552e-09
MER4	1770.79	-1.31237	0.198516	-6.61089	3.82017e-11	8.05534e-09
MER65C	545.041	-0.750023	0.113591	-6.60286	4.0331e-11	8.05534e-09
MER2B	384.289	-1.10039	0.167202	-6.58124	4.66526e-11	8.05534e-09
KIAA0947	1544.32	-0.382675	0.0601695	-6.35995	2.01818e-10	8.05721e-09
RHPN1	180.17	2.50781	0.394357	6.35923	2.02768e-10	8.08161e-09
HMHA1	4185.68	1.33507	0.209997	6.35756	2.04982e-10	8.15419e-09
TAF1C	1075.13	1.07164	0.168567	6.35734	2.05272e-10	8.15419e-09
RP11-533F5	125.1	-0.983234	0.154676	-6.35673	2.06087e-10	8.17297e-09
MID2	72.0136	1.31104	0.206263	6.35616	2.06855e-10	8.18981e-09
PRR12	518.896	1.39466	0.219437	6.35562	2.07591e-10	8.20536e-09
RP11-304L19	36.2339	2.45238	0.385949	6.35415	2.09584e-10	8.26181e-09
AC000089	592.287	2.08184	0.32764	6.35406	2.09712e-10	8.26181e-09
ZC3H3	331.503	1.35582	0.213388	6.35378	2.10082e-10	8.26276e-09
IGHV1-46	91.7788	-2.46375	0.387861	-6.35213	2.12347e-10	8.33813e-09
RING1	455.79	0.598824	0.0942825	6.35138	2.13396e-10	8.36555e-09
LAP3	1584.09	-1.42099	0.223816	-6.34893	2.16817e-10	8.48574e-09
AGAP3	532.848	1.08304	0.170655	6.34638	2.20446e-10	8.61364e-09
TGFB1	2642.26	0.823583	0.129788	6.34561	2.21545e-10	8.64241e-09
CLTB	365.063	0.95949	0.151271	6.34287	2.25527e-10	8.7834e-09
PARP11	483.489	-0.739398	0.116582	-6.34229	2.26379e-10	8.79504e-09
EEF1G	2853.08	1.58464	0.249858	6.34216	2.26562e-10	8.79504e-09
AC016708	71.0946	1.91981	0.30274	6.34146	2.27598e-10	8.82091e-09
CCS	268.51	1.05836	0.166948	6.33944	2.30596e-10	8.92262e-09
STX10	474.242	1.11255	0.175504	6.33918	2.30986e-10	8.92325e-09
HIST2H2AA4	173.944	2.70498	0.426753	6.33852	2.31988e-10	8.94747e-09
RP11-51J9	24.9381	3.0447	0.48038	6.33811	2.32605e-10	8.95679e-09
CLN3	685.022	0.594437	0.093809	6.33668	2.34774e-10	9.02577e-09
MTHFD1P1	214.34	-0.880266	0.13893	-6.33605	2.35735e-10	9.03708e-09
IFFO1	1068.33	0.795447	0.125544	6.33599	2.35825e-10	9.03708e-09
STK11	758.413	1.16741	0.184316	6.33375	2.39276e-10	9.15461e-09
HDAC10	313.388	1.5433	0.243682	6.33327	2.4002e-10	9.16839e-09
NDUFB2	586.804	0.489117	0.0772414	6.33232	2.41498e-10	9.21011e-09
RP11-112J1	8312.01	1.06776	0.16864	6.33164	2.42574e-10	9.22726e-09
WNT7A	85.5197	2.22102	0.350786	6.33154	2.42721e-10	9.22726e-09
ABHD17AP6	18.37	3.05825	0.483124	6.33015	2.44917e-10	9.29595e-09
MRPL43	422.724	0.658252	0.104014	6.3285	2.47563e-10	9.37744e-09
DDA1	500.955	0.981262	0.155065	6.32808	2.48237e-10	9.37744e-09
USP9X	1732.02	-0.62621	0.0989601	-6.3279	2.48521e-10	9.37744e-09
PGLS	461.295	1.13101	0.178739	6.32772	2.48811e-10	9.37744e-09
BRD1	981.524	0.81686	0.129097	6.32751	2.49153e-10	9.37744e-09
ENHO	35.0002	2.09742	0.331486	6.32734	2.49421e-10	9.37744e-09
TRIM22	6973	-0.838908	0.132596	-6.32679	2.50312e-10	9.39614e-09
NDUFS8	261.754	1.03314	0.163321	6.32584	2.51853e-10	9.4361e-09
VPS28	749.805	1.50364	0.237705	6.32565	2.52167e-10	9.4361e-09
CBX4	757.554	1.66958	0.263988	6.32445	2.54142e-10	9.49166e-09
PDZD4	701.959	2.14785	0.33962	6.32426	2.54447e-10	9.49166e-09
CCDC173	31.8858	4.28343	0.677424	6.32311	2.56344e-10	9.54752e-09
OAZ1	6462.23	1.06946	0.169145	6.32276	2.56935e-10	9.55463e-09
PSMG3	231.87	0.979746	0.155002	6.32088	2.6008e-10	9.65653e-09
PCYT2	196.702	1.29068	0.204332	6.31661	2.67366e-10	9.91163e-09
SLC10A3	497.155	1.05755	0.167446	6.31576	2.68845e-10	9.95101e-09
FAM195A	137.88	1.42883	0.226324	6.3132	2.73318e-10	1.01009e-08
BTBD2	536.738	1.59562	0.252775	6.3124	2.74735e-10	1.01376e-08
TRABD	961.792	1.7485	0.277084	6.31035	2.784e-10	1.0257e-08
PJA2	2592.64	-0.720183	0.114166	-6.30822	2.82259e-10	1.03654e-08
CTD-2545G14	1231.36	0.708849	0.112375	6.30789	2.82859e-10	1.03654e-08
ISYNA1	93.2937	1.75902	0.278862	6.30784	2.82948e-10	1.03654e-08
PTPRCAP	1011.55	2.02885	0.321653	6.30757	2.83451e-10	1.03654e-08
RPS8	3729.04	0.715258	0.113397	6.30753	2.83515e-10	1.03654e-08
MEGF6	296.103	2.10298	0.333446	6.30681	2.84836e-10	1.03978e-08
IGKV1-9	137.866	-2.75291	0.436633	-6.30486	2.8846e-10	1.05139e-08
PTGDS	168.778	1.81347	0.287641	6.30462	2.88898e-10	1.05139e-08
USF2	1180.9	0.844489	0.134063	6.29919	2.99196e-10	1.08722e-08
RFNG	192.839	1.76642	0.280435	6.29886	2.99846e-10	1.08792e-08
STK25	1018.34	0.881111	0.1399	6.29816	3.01195e-10	1.09116e-08
TOPBP1	1257.07	-0.560572	0.0890389	-6.2958	3.05809e-10	1.1062e-08
PPP1R16A	100.239	1.69096	0.268614	6.29512	3.07155e-10	1.10888e-08
HJURP	37.551	-2.18317	0.346812	-6.29496	3.0748e-10	1.10888e-08
GIMAP4	3309.09	-1.32764	0.210927	-6.29431	3.08772e-10	1.11166e-08
HSF1	507.562	1.50665	0.239375	6.2941	3.09182e-10	1.11166e-08
NDC80	96.3507	-1.51692	0.241031	-6.29347	3.10441e-10	1.11346e-08
RPL34P31	251.432	1.92396	0.305718	6.29328	3.10836e-10	1.11346e-08
SGOL2	101.223	-1.26854	0.201575	-6.29315	3.11082e-10	1.11346e-08
TRAF7	503.634	1.19426	0.189778	6.29291	3.11574e-10	1.11355e-08
BSG	1332.38	1.11021	0.176442	6.2922	3.12999e-10	1.11697e-08
NEK2	17.6354	-2.43343	0.386904	-6.28948	3.1854e-10	1.13505e-08
HBA1	420.406	5.03063	0.800066	6.28776	3.22079e-10	1.14595e-08
IRAK1	1550.46	0.961541	0.152956	6.2864	3.24902e-10	1.15415e-08
C19ORF60	294.505	1.18451	0.188431	6.28619	3.25352e-10	1.15415e-08
AC004797	411.56	-0.610141	0.0970678	-6.28572	3.26339e-10	1.15557e-08
ULK1	714.922	1.27705	0.203173	6.28554	3.2672e-10	1.15557e-08
RP4-575N6	385.978	1.65231	0.262893	6.28509	3.27658e-10	1.15718e-08
FLYWCH2	71.9848	1.61934	0.257697	6.28388	3.30234e-10	1.16437e-08
TRAPPC9	648.21	0.659342	0.104929	6.28367	3.3067e-10	1.16437e-08
TPR	2783.98	-0.510562	0.081273	-6.28207	3.34102e-10	1.17472e-08
PIK3R2	288.927	0.779633	0.124144	6.28006	3.38439e-10	1.18822e-08
SAMD10	156.461	1.59855	0.254578	6.27921	3.40294e-10	1.19298e-08
G6PC3	221.91	0.830614	0.132287	6.27888	3.41024e-10	1.19378e-08
SH3GL1	436.184	1.43146	0.228009	6.27809	3.42759e-10	1.19729e-08
NOLC1	1206.49	-0.387774	0.0617675	-6.27797	3.43029e-10	1.19729e-08
VEGFB	207.361	1.20305	0.191707	6.27547	3.48573e-10	1.21487e-08
RPS27	491.512	1.80826	0.288202	6.27429	3.51223e-10	1.22157e-08
HSP90B1	5631.18	-0.976065	0.155569	-6.27416	3.51521e-10	1.22157e-08
RPLP2	1475.09	1.12948	0.180039	6.27352	3.52965e-10	1.22201e-08
BRF1	436.885	1.20603	0.192249	6.27327	3.53536e-10	1.22201e-08
KIF14	25.8361	-2.5916	0.413118	-6.27326	3.53568e-10	1.22201e-08
COASY	624.134	0.829081	0.132162	6.2732	3.53694e-10	1.22201e-08
NFKBIL1	88.1842	1.35513	0.216054	6.27218	3.5602e-10	1.22827e-08
NCOA7	932.379	-0.871346	0.138934	-6.27164	3.57275e-10	1.2291e-08
TSPAN4	124.673	1.5838	0.252534	6.27163	3.57292e-10	1.2291e-08
OAS1	1789.63	-1.12985	0.180166	-6.27115	3.58388e-10	1.2311e-08
MELK	42.158	-1.92965	0.307877	-6.26759	3.66678e-10	1.25759e-08
DGAT1	259.344	1.3854	0.221049	6.26739	3.67152e-10	1.25759e-08
DCAF15	477.142	1.27893	0.204181	6.26371	3.75928e-10	1.2858e-08
RAD51	21.9467	-1.78232	0.2847	-6.26034	3.84141e-10	1.31201e-08
TESK1	290.823	1.21316	0.193823	6.2591	3.87207e-10	1.3206e-08
DUSP23	122.504	1.2041	0.192389	6.25869	3.88212e-10	1.32214e-08
CXXC1	589.792	1.17246	0.187362	6.25775	3.90582e-10	1.32718e-08
PHPT1	257.038	1.35676	0.216816	6.25766	3.90804e-10	1.32718e-08
AP001062	161.437	1.24984	0.199764	6.25661	3.93447e-10	1.33425e-08
MAPK8IP3	1680.86	1.44466	0.230945	6.25544	3.96397e-10	1.34235e-08
PSMD1	847.63	-0.612643	0.0979461	-6.2549	3.97759e-10	1.34506e-08
AKAP17A	2118.11	0.870866	0.139266	6.25324	4.02014e-10	1.35582e-08
CLCN3	900.215	-0.71602	0.114504	-6.25322	4.02077e-10	1.35582e-08
TCEB2P1	136.791	1.78243	0.285053	6.25296	4.02754e-10	1.35588e-08
CASK	1480.15	-0.581332	0.0929719	-6.25277	4.03231e-10	1.35588e-08
RBKS	103.658	2.92163	0.467286	6.25235	4.04326e-10	1.35765e-08
TMEM86B	316.712	1.6164	0.258569	6.2513	4.07049e-10	1.36263e-08
RPL39	689.469	1.5386	0.24613	6.25119	4.0735e-10	1.36263e-08
GBP4	1292.06	-1.18382	0.189378	-6.25106	4.07676e-10	1.36263e-08
CCNA2	60.7369	-2.38972	0.382304	-6.25083	4.08272e-10	1.36263e-08
RPS9P1	43.9071	2.34627	0.375363	6.25068	4.08663e-10	1.36263e-08
BTBD6	694.683	0.919922	0.147253	6.24724	4.17778e-10	1.39108e-08
RP1-292B18	3766.42	1.29912	0.207973	6.24659	4.19522e-10	1.39494e-08
IDUA	255.347	1.6182	0.259067	6.24626	4.20394e-10	1.39589e-08
BUB1	66.2124	-2.46363	0.394505	-6.24487	4.24158e-10	1.40644e-08
YME1L1	2152.22	-0.66785	0.106952	-6.2444	4.25436e-10	1.40801e-08
ZHX1	364.558	-0.948337	0.151873	-6.24426	4.25812e-10	1.40801e-08
PPP1R12C	777.792	1.35963	0.21776	6.24369	4.27366e-10	1.4112e-08
NR3C2	411.493	1.20482	0.193052	6.2409	4.35063e-10	1.43463e-08
IGHV3-74	166.175	-2.1288	0.341264	-6.238	4.43213e-10	1.45948e-08
JUND	2232.53	2.61821	0.419801	6.23679	4.46654e-10	1.46879e-08
C19ORF70	119.807	1.37094	0.219844	6.23596	4.49009e-10	1.4745e-08
FSCN1	46.1957	2.03952	0.327143	6.23436	4.53637e-10	1.48666e-08
CORO1B	317.791	1.68681	0.270581	6.23405	4.54535e-10	1.48666e-08
TOM1	891.317	0.99645	0.15984	6.23403	4.54579e-10	1.48666e-08
RPS27A	1312.66	0.927644	0.148858	6.23172	4.61343e-10	1.50672e-08
PDDC1	409.617	0.848142	0.136141	6.22988	4.66801e-10	1.52246e-08
IFNAR1	1384.38	-0.812922	0.130499	-6.22935	4.68378e-10	1.52552e-08
ASIC3	33.4454	1.66568	0.26744	6.22825	4.7166e-10	1.52827e-08
IRF3	1718.6	1.01428	0.162854	6.22817	4.71925e-10	1.52827e-08
CENPB	801.45	0.769781	0.123597	6.22813	4.72021e-10	1.52827e-08
IGSF8	456.154	1.29757	0.208344	6.22802	4.72377e-10	1.52827e-08
AIP	739.092	1.15726	0.185815	6.228	4.72423e-10	1.52827e-08
PARP1P1	251.151	-0.822649	0.132125	-6.2263	4.7759e-10	1.54289e-08
IER2	4878.58	1.96193	0.315124	6.22588	4.78858e-10	1.5449e-08
TNFRSF14	2791.13	1.32216	0.212375	6.2256	4.79716e-10	1.54558e-08
NCOR2	1210.05	1.31668	0.211521	6.22483	4.82081e-10	1.54912e-08
POLRMT	292.997	1.6448	0.264232	6.22482	4.82112e-10	1.54912e-08
KIF15	54.698	-1.60781	0.258528	-6.21911	4.99988e-10	1.6044e-08
RP11-159C21	7478.21	0.601436	0.0967148	6.21865	5.01447e-10	1.60692e-08
AGPAT2	227.939	1.85897	0.29895	6.21833	5.02477e-10	1.60806e-08
C20ORF27	378.272	1.56983	0.252476	6.21774	5.04376e-10	1.61198e-08
SFSWAP	1222.87	0.489388	0.0787139	6.2173	5.05781e-10	1.61431e-08
SNAPC4	280.655	1.31494	0.211551	6.21568	5.11016e-10	1.62721e-08
MIB2	161.377	2.14845	0.345657	6.21555	5.11452e-10	1.62721e-08
RP11-114H7	2043.09	0.867552	0.139581	6.21542	5.1187e-10	1.62721e-08
DEAF1	290.797	0.904945	0.145608	6.21493	5.13465e-10	1.63011e-08
RFX1	176.354	1.20806	0.194403	6.21424	5.15743e-10	1.63517e-08
CCNB1	48.4756	-1.62623	0.261715	-6.21375	5.17336e-10	1.63805e-08
C12ORF57	714.585	1.49074	0.23999	6.21167	5.24249e-10	1.65716e-08
ETNK2	30.5616	1.58446	0.255084	6.21152	5.2476e-10	1.65716e-08
BIRC2	1405.03	-0.691886	0.111395	-6.21113	5.2605e-10	1.65904e-08
GLTPD1	96.6689	1.89369	0.304935	6.21015	5.29336e-10	1.6672e-08
OXER1	42.7316	1.6994	0.273668	6.20972	5.30805e-10	1.66962e-08
MRPS26	169.15	0.752897	0.121331	6.20534	5.45794e-10	1.71451e-08
PID1	3387.96	1.37117	0.221015	6.20397	5.50561e-10	1.72721e-08
C6ORF1	173.238	1.17232	0.189042	6.20136	5.59771e-10	1.7538e-08
TIGIT	1323.01	-1.20202	0.194027	-6.19514	5.8235e-10	1.82215e-08
POP5	272.973	0.640759	0.103456	6.19354	5.8828e-10	1.8383e-08
CTC-241F20	406.017	-1.04842	0.169288	-6.19311	5.89903e-10	1.84096e-08
ZC3H12A	1072.59	1.73607	0.280698	6.18482	6.21715e-10	1.93548e-08
CAV1	42.4057	-3.49161	0.564548	-6.1848	6.21812e-10	1.93548e-08
THRA	746.224	1.16919	0.18918	6.18031	6.39752e-10	1.98614e-08
AL645728	354.927	1.09339	0.17698	6.17803	6.49069e-10	2.01245e-08
MTSS1L	59.7157	1.6191	0.262129	6.17671	6.54519e-10	2.02672e-08
SMC2	270.538	-1.17471	0.190199	-6.1762	6.56608e-10	2.03055e-08
EXD3	190.618	1.09472	0.17729	6.17473	6.62748e-10	2.04661e-08
HPS5	463.94	-0.783218	0.126846	-6.17455	6.63517e-10	2.04661e-08
MTHFD2	770.882	-1.02175	0.16551	-6.17334	6.6863e-10	2.05838e-08
EEF1B2	1201.12	1.08039	0.175013	6.17317	6.69332e-10	2.05838e-08
PARVG	3490.58	0.567557	0.0919421	6.17298	6.70153e-10	2.05838e-08
PARPBP	59.5072	-1.40423	0.227486	-6.17283	6.7078e-10	2.05838e-08
EZH2P1	26.3369	-1.47799	0.239448	-6.17251	6.72125e-10	2.05986e-08
PPP1R35	161.65	1.57778	0.255624	6.17225	6.73254e-10	2.06067e-08
YIPF2	84.0278	1.2344	0.200135	6.16783	6.92356e-10	2.11396e-08
LENG8	4476.03	1.15286	0.186916	6.16781	6.92433e-10	2.11396e-08
AC092933	1411.49	1.50867	0.244638	6.16697	6.96108e-10	2.12246e-08
UBR7	630.531	-0.581186	0.0942488	-6.16651	6.9813e-10	2.12591e-08
ECSIT	330.692	0.980023	0.158932	6.16631	6.9904e-10	2.12597e-08
NUGGC	147.794	-1.16915	0.189654	-6.16464	7.06425e-10	2.1457e-08
SLC1A4	416.086	-1.29046	0.209433	-6.1617	7.19675e-10	2.18317e-08
DDX41	488.339	0.71621	0.116256	6.16064	7.24512e-10	2.19505e-08
TIMM50	263.383	0.487887	0.0792247	6.15827	7.3544e-10	2.22534e-08
STMN3	826.792	1.46969	0.238728	6.15634	7.44471e-10	2.24981e-08
UMPS	146.938	-0.673573	0.109456	-6.15383	7.56316e-10	2.28136e-08
LIMD2	4424.45	1.05033	0.170682	6.15373	7.56823e-10	2.28136e-08
AHDC1	239.686	1.49882	0.243577	6.15336	7.58593e-10	2.2832e-08
CCDC130	611.218	1.02517	0.166608	6.1532	7.59344e-10	2.2832e-08
KRAS	1599.27	-1.03907	0.168876	-6.15285	7.61037e-10	2.28541e-08
AC005329	34.2438	1.86711	0.303477	6.15237	7.63342e-10	2.28945e-08
DUS3L	278.81	1.50062	0.243924	6.15201	7.65074e-10	2.29177e-08
RP11-372E1	2295.63	0.84818	0.137908	6.15035	7.73133e-10	2.31301e-08
CYBA	2941.34	0.77366	0.125832	6.14837	7.82817e-10	2.33904e-08
MRPL28	245.882	1.31277	0.213613	6.14554	7.9693e-10	2.37824e-08
EI24P2	118.835	-0.757112	0.123204	-6.14521	7.98586e-10	2.3802e-08
C11ORF31	269.355	1.03027	0.167668	6.1447	8.01124e-10	2.38479e-08
PAK4	101.365	1.05567	0.17181	6.14439	8.02723e-10	2.38658e-08
RPE	311.338	-1.07995	0.175823	-6.1423	8.13375e-10	2.41524e-08
ANKIB1	1265.83	-0.795391	0.129567	-6.13883	8.31309e-10	2.46542e-08
UBE2J1	3072.4	-1.02183	0.166473	-6.1381	8.35118e-10	2.47365e-08
ILVBL	271.213	1.1339	0.184755	6.13731	8.39307e-10	2.48113e-08
LZTR1	1014.22	0.872316	0.142135	6.13723	8.39722e-10	2.48113e-08
TST	119.369	1.35002	0.220043	6.13524	8.50317e-10	2.50314e-08
HPCAL1	813.786	1.065	0.173588	6.13523	8.50353e-10	2.50314e-08
OAS3	2458.87	-1.53653	0.250445	-6.13521	8.5048e-10	2.50314e-08
RP3-347M6	204.979	-0.76247	0.124281	-6.13504	8.51365e-10	2.50314e-08
ZNF768	159.436	1.2301	0.200515	6.13474	8.52993e-10	2.50484e-08
MIR24-2	796.77	3.22375	0.525698	6.13232	8.66061e-10	2.54009e-08
KRBA1	165.444	1.05022	0.171344	6.12928	8.82794e-10	2.58599e-08
GGPS1	513.667	-0.557469	0.0909626	-6.12855	8.86848e-10	2.59468e-08
CAPN10	639.048	1.24314	0.20291	6.12655	8.98075e-10	2.62431e-08
SP110	2129.96	-0.566605	0.0924968	-6.12567	9.03032e-10	2.63557e-08
RPL41	11211.3	1.01021	0.164947	6.12445	9.09979e-10	2.65261e-08
ZNF862	1456.05	0.634714	0.103646	6.12389	9.13176e-10	2.65868e-08
SLC35F1	4660.59	0.791939	0.129342	6.12281	9.19421e-10	2.67064e-08
NCKAP1L	2604.92	-0.571011	0.0932599	-6.12279	9.19522e-10	2.67064e-08
TARS	453.708	-0.746787	0.121995	-6.12145	9.27286e-10	2.68992e-08
STAT1	5811.45	-1.48215	0.242164	-6.12044	9.33166e-10	2.7024e-08
BORA	215.624	-0.758934	0.124002	-6.12032	9.33851e-10	2.7024e-08
CTD-2270N23	1094.32	1.62585	0.265696	6.1192	9.40443e-10	2.71729e-08
SAT2	567.167	0.851927	0.139225	6.11906	9.41274e-10	2.71729e-08
KCNH3	131.6	1.51505	0.247611	6.11867	9.43588e-10	2.72068e-08
EEFSEC	346.923	0.651415	0.106473	6.1181	9.4696e-10	2.72581e-08
HMGA1P3	17.6021	2.5891	0.4232	6.11791	9.48131e-10	2.72581e-08
IGJ	4620.83	-3.13928	0.513139	-6.11779	9.48793e-10	2.72581e-08
ZNF668	110.844	1.44327	0.235947	6.11692	9.54035e-10	2.73758e-08
KIF4A	16.1986	-2.11505	0.345897	-6.11469	9.67437e-10	2.7727e-08
FH	389.021	-0.697577	0.114109	-6.11324	9.76298e-10	2.79474e-08
PLCH2	273.671	1.66298	0.272043	6.11292	9.78248e-10	2.79697e-08
RP11-169K16	3419.96	0.830637	0.13591	6.11167	9.85915e-10	2.81552e-08
AC005786	114.475	1.15156	0.188461	6.11032	9.94319e-10	2.83319e-08
ARRDC1	686.049	1.04639	0.171251	6.11029	9.94476e-10	2.83319e-08
SLC12A9	1611.72	0.834344	0.136573	6.10912	1.00181e-09	2.84846e-08
RPL37P2	3934.78	1.41592	0.231773	6.10906	1.00222e-09	2.84846e-08
COX4I1	4010.54	0.540853	0.088541	6.1085	1.0057e-09	2.85495e-08
HAGHL	34.1944	2.26501	0.370934	6.10623	1.02011e-09	2.89242e-08
SIN3B	1375.42	0.788665	0.129181	6.10511	1.02729e-09	2.90931e-08
ZGPAT	581.284	1.07788	0.1766	6.10349	1.03778e-09	2.93555e-08
PPP1R14BP3	109.801	1.58149	0.25917	6.10214	1.04658e-09	2.95692e-08
NELFB	439.123	1.08193	0.177393	6.09909	1.06675e-09	3.00681e-08
PLEKHM2	1146.6	1.25659	0.206041	6.09874	1.06909e-09	3.00984e-08
AXIN1	1246.76	0.996786	0.163466	6.0978	1.07535e-09	3.02391e-08
ATAD3B	548.622	1.13663	0.186445	6.0963	1.08552e-09	3.0489e-08
PIGUP1	29.7165	-1.24017	0.203454	-6.09558	1.0904e-09	3.05901e-08
KDM4B	778.726	1.00624	0.165096	6.09487	1.09524e-09	3.06884e-08
CD7	636.965	1.91458	0.314139	6.09469	1.09647e-09	3.06884e-08
RNASEK	800.1	0.957721	0.157177	6.09325	1.10638e-09	3.09294e-08
PDLIM5	681.665	-0.713208	0.117062	-6.09257	1.11109e-09	3.10249e-08
DAK	268.913	0.761618	0.125043	6.09083	1.12328e-09	3.13285e-08
STK16	363.284	0.513896	0.0843751	6.09061	1.1248e-09	3.13342e-08
AC064850	118.222	-0.980306	0.161016	-6.08824	1.14156e-09	3.17642e-08
RGL2	991.802	0.756464	0.124272	6.08716	1.14933e-09	3.19432e-08
GGT7	564.325	0.796576	0.130872	6.08666	1.15293e-09	3.2006e-08
TAZ	936.579	0.763019	0.125368	6.08621	1.15611e-09	3.2057e-08
EMD	482.806	1.11507	0.183234	6.08551	1.16122e-09	3.21612e-08
DUSP8P5	21.1584	7.39681	1.21552	6.0853	1.16275e-09	3.21664e-08
ZNF362	297.053	0.781321	0.1284	6.08505	1.16452e-09	3.21778e-08
RP1-203P18	109.976	1.65373	0.271793	6.08453	1.16833e-09	3.2246e-08
DDX60L	1980.66	-1.21304	0.199396	-6.08357	1.17535e-09	3.24022e-08
SCRIB	265.939	1.6061	0.26402	6.08328	1.17751e-09	3.24244e-08
SDF4	1052.95	1.04301	0.171487	6.08212	1.186e-09	3.26206e-08
NUBP2	248.861	1.61279	0.265179	6.08189	1.18772e-09	3.26301e-08
SHKBP1	1255.12	0.927772	0.152555	6.08158	1.19004e-09	3.26563e-08
RP11-36C20	12912.6	0.701841	0.115421	6.08071	1.19655e-09	3.27973e-08
SOCS1	61.3317	4.08206	0.671425	6.0797	1.20408e-09	3.29658e-08
NRXN1	83.6459	1.73544	0.285565	6.07721	1.22292e-09	3.34204e-08
SPCS2P4	1139.3	-0.882474	0.145212	-6.07714	1.22348e-09	3.34204e-08
STRIP2	29.2574	-1.60251	0.263774	-6.07531	1.23746e-09	3.36993e-08
PRIM1	104.147	-0.789479	0.129951	-6.0752	1.23834e-09	3.36993e-08
ZNF446	270.84	1.01648	0.16732	6.07509	1.23921e-09	3.36993e-08
RP11-365F18	747.214	0.924803	0.152229	6.07507	1.23934e-09	3.36993e-08
FMNL2	281.098	-1.10815	0.18243	-6.07438	1.24465e-09	3.38052e-08
C6ORF211	353.322	-1.20544	0.19846	-6.07399	1.24769e-09	3.38492e-08
GATAD2A	1298.14	0.748215	0.123211	6.07263	1.25829e-09	3.40981e-08
PTGES2	312.374	1.20072	0.197733	6.07244	1.25978e-09	3.40997e-08
TMPO	3026.29	-0.871862	0.143595	-6.07169	1.26574e-09	3.42222e-08
DCUN1D5	152.402	-0.603964	0.0995055	-6.06966	1.28185e-09	3.46187e-08
PDZD2	885.86	1.31306	0.216373	6.06849	1.29119e-09	3.48316e-08
RP11-234A1	17199.8	0.919007	0.151449	6.06809	1.29439e-09	3.48783e-08
MTOR	1207.17	-0.302563	0.0498902	-6.06457	1.32308e-09	3.56114e-08
LINC00957	69.5271	1.26725	0.208967	6.06436	1.32479e-09	3.56172e-08
GINS2	27.1963	-1.90659	0.314404	-6.06413	1.32674e-09	3.56294e-08
UBE2Q2P6	2206.4	0.878423	0.144867	6.06366	1.33062e-09	3.56935e-08
MIER2	239.542	1.06697	0.175995	6.06251	1.34014e-09	3.59086e-08
PICK1	234.445	0.979648	0.161618	6.06151	1.34848e-09	3.60914e-08
HNRNPDP1	319.577	-0.837943	0.138276	-6.05992	1.36191e-09	3.64102e-08
SMIM15	434.86	-1.09689	0.181046	-6.05863	1.37286e-09	3.66619e-08
RPL27A	2005.5	1.00626	0.16613	6.05704	1.3865e-09	3.69846e-08
TMEM201	112.69	1.46067	0.24117	6.0566	1.39026e-09	3.70436e-08
IGKV3-15	400.497	-2.2821	0.376841	-6.05587	1.39658e-09	3.71706e-08
RP11-307I14	71.0501	2.33271	0.385287	6.05448	1.40876e-09	3.74504e-08
FPGS	563.003	0.763746	0.126149	6.05431	1.41023e-09	3.74504e-08
SEMA4C	363.811	1.16446	0.192409	6.052	1.43054e-09	3.79358e-08
HSPB1	174.462	1.67319	0.276475	6.05188	1.43169e-09	3.79358e-08
OGFR	1054.12	1.39341	0.23029	6.05068	1.44235e-09	3.8176e-08
RP11-51O6	26341.9	0.651016	0.107602	6.05023	1.44635e-09	3.82394e-08
SLC4A2	518.583	1.02955	0.170253	6.04717	1.47416e-09	3.89315e-08
AP2A2	722.582	0.729324	0.120621	6.04643	1.48094e-09	3.90675e-08
MPG	269.043	1.43699	0.237688	6.0457	1.48767e-09	3.92016e-08
OXR1	972.151	-0.802005	0.132727	-6.04252	1.51725e-09	3.9937e-08
IRF2BPL	258.135	1.43635	0.23776	6.04116	1.53006e-09	4.02297e-08
TEFM	105.397	-0.65172	0.10793	-6.03838	1.55667e-09	4.08845e-08
PTBP1P	32.4743	2.00324	0.331769	6.03808	1.55961e-09	4.09166e-08
RPL32	2174.75	1.16482	0.192922	6.03779	1.5624e-09	4.09448e-08
JMJD8	392.811	1.10567	0.183177	6.03607	1.57913e-09	4.13379e-08
SLC25A22	253.065	1.21578	0.201442	6.03541	1.58558e-09	4.14612e-08
CKAP2L	25.3412	-2.5269	0.418964	-6.0313	1.62644e-09	4.24832e-08
ATG4D	253.831	1.22402	0.20298	6.03024	1.63721e-09	4.27177e-08
TRIM73	102.735	1.70359	0.282524	6.02989	1.64074e-09	4.27631e-08
CHTF18	124.443	1.64219	0.272405	6.0285	1.6549e-09	4.30853e-08
RP11-46D6	361.75	0.99762	0.165588	6.02471	1.69411e-09	4.40578e-08
TXNL4A	546.681	0.505757	0.0839504	6.02448	1.69658e-09	4.40741e-08
SPHK2	126.502	1.29984	0.215769	6.02419	1.69954e-09	4.4103e-08
NIPA2	1020.18	-0.78958	0.131113	-6.02214	1.72129e-09	4.45722e-08
SCRN2	324.055	0.93044	0.154503	6.02213	1.72135e-09	4.45722e-08
SDCCAG3	566.227	0.798102	0.132562	6.02059	1.73782e-09	4.49499e-08
ACTR8	365.918	-0.549894	0.0913411	-6.02022	1.74176e-09	4.50029e-08
SLC22A18	341.516	1.59212	0.264498	6.01938	1.75092e-09	4.51907e-08
TMUB1	197.475	1.73496	0.288308	6.01775	1.76861e-09	4.55981e-08
KDM6B	716.685	1.57116	0.261108	6.01727	1.77386e-09	4.56362e-08
NAPRT1	246.12	1.87906	0.312278	6.01726	1.77391e-09	4.56362e-08
GRASP	441.101	2.16234	0.359372	6.017	1.77681e-09	4.56615e-08
RNF216	1757.7	0.598719	0.0995292	6.01552	1.79315e-09	4.60319e-08
DAPK1	7786.57	1.15935	0.19277	6.01418	1.80801e-09	4.6318e-08
DBP	201.317	1.25786	0.20915	6.01416	1.80818e-09	4.6318e-08
PLD3	1025.04	1.00917	0.167807	6.01385	1.81164e-09	4.63571e-08
CHCHD3	39436.6	0.707799	0.117701	6.01353	1.81522e-09	4.63988e-08
TCIRG1	2225.78	1.40713	0.234029	6.01264	1.82531e-09	4.66069e-08
CROCC	566.245	1.30122	0.216423	6.01237	1.82828e-09	4.66328e-08
DDX54	548.788	1.13474	0.188752	6.01181	1.83462e-09	4.67446e-08
TYROBP	2571.31	1.38617	0.230592	6.01136	1.83971e-09	4.68243e-08
CORO1A	7949.41	1.19909	0.199593	6.00767	1.88206e-09	4.78513e-08
TNFSF10	3563.65	-1.50955	0.251352	-6.00572	1.90489e-09	4.83801e-08
KRT73	143.554	2.59929	0.432815	6.00553	1.90705e-09	4.83836e-08
DALRD3	155.149	0.922859	0.153778	6.00123	1.9583e-09	4.96311e-08
GOLPH3	1972.21	-0.750667	0.125151	-5.99811	1.99627e-09	5.05397e-08
SIGIRR	1456.7	1.2926	0.215541	5.99701	2.00983e-09	5.07872e-08
RAB4B	502.655	0.848714	0.141524	5.99697	2.0103e-09	5.07872e-08
RNF126P1	30.7515	1.96056	0.32696	5.99631	2.01849e-09	5.08962e-08
MRPS12	113.831	1.42933	0.238369	5.99628	2.01888e-09	5.08962e-08
RP11-40C6	83.4423	1.83769	0.306552	5.99471	2.03855e-09	5.13379e-08
DGKZ	1566.76	1.21354	0.202443	5.99449	2.04131e-09	5.13532e-08
GPR35	161.043	1.26634	0.211402	5.99021	2.0957e-09	5.2666e-08
FBRS	1509.96	0.955506	0.159571	5.98797	2.12479e-09	5.33409e-08
CHCHD5	72.7492	1.41658	0.236596	5.98733	2.13314e-09	5.34943e-08
ATP6V1F	932.016	0.903207	0.150874	5.98651	2.14389e-09	5.37076e-08
COL6A2	382.189	1.80914	0.302214	5.98631	2.14652e-09	5.37171e-08
ZNF688	102.745	1.34944	0.225475	5.98488	2.16548e-09	5.41346e-08
CENPU	80.3537	-1.40188	0.234254	-5.98445	2.1712e-09	5.42209e-08
MFSD12	634.461	1.14998	0.192172	5.98412	2.17557e-09	5.42734e-08
BAX	641.724	0.637373	0.106515	5.98386	2.17917e-09	5.43064e-08
LPAR2	639.903	0.980291	0.163836	5.98335	2.18598e-09	5.44192e-08
SNRNP70	3619.15	0.997219	0.166677	5.98294	2.1915e-09	5.44999e-08
PDIA6	2264.71	-0.806674	0.13484	-5.98244	2.19825e-09	5.4611e-08
C1ORF131	183.15	-0.658394	0.110065	-5.98189	2.20564e-09	5.47375e-08
ALDH16A1	201.214	1.49751	0.250372	5.98116	2.21555e-09	5.48991e-08
EEF1A1P6	23506	0.725069	0.121227	5.98107	2.21675e-09	5.48991e-08
MCM10	22.259	-2.49694	0.417635	-5.97877	2.24832e-09	5.56232e-08
AP1M1	940.563	0.800183	0.133846	5.97838	2.25368e-09	5.56982e-08
C16ORF58	937.748	0.824866	0.137993	5.97757	2.26484e-09	5.5916e-08
MTDH	3178.54	-0.852642	0.142646	-5.97734	2.26816e-09	5.59401e-08
ADAMTS10	360.006	1.45417	0.243295	5.97698	2.27315e-09	5.60053e-08
CTD-3232M19	296.887	1.37505	0.230079	5.97642	2.28095e-09	5.61395e-08
PUS7L	194.548	-0.727658	0.121772	-5.97557	2.29289e-09	5.63654e-08
RPLP0	2448	0.840714	0.140695	5.97543	2.29485e-09	5.63654e-08
CDC23	387.275	-0.5215	0.0872895	-5.97437	2.30986e-09	5.66759e-08
GUK1	1345.86	1.34014	0.224323	5.97415	2.31295e-09	5.66933e-08
CALU	890.165	-0.664277	0.111225	-5.97238	2.33813e-09	5.72518e-08
TIPRL	463.556	-0.489808	0.0820259	-5.97138	2.35256e-09	5.7546e-08
SNX18	1474.3	-0.849195	0.142231	-5.97055	2.36448e-09	5.77785e-08
DNAJB2	623.673	0.930159	0.155814	5.96969	2.37706e-09	5.80266e-08
FAM3A	256.796	1.37408	0.230229	5.96834	2.39674e-09	5.84472e-08
DDX46	1680.07	-0.480061	0.0804488	-5.96729	2.41228e-09	5.87591e-08
TBCB	582.55	0.952719	0.159661	5.96714	2.41445e-09	5.87591e-08
SMC3	683.306	-0.640629	0.107364	-5.96688	2.41831e-09	5.87931e-08
L1CAM	100.904	1.49976	0.251398	5.96566	2.4365e-09	5.91751e-08
FERMT3	1898.92	1.09461	0.183498	5.96527	2.44234e-09	5.92565e-08
TMEM134	305.568	0.947833	0.1589	5.96495	2.44711e-09	5.9312e-08
UBE2HP1	40.8096	-0.897112	0.150432	-5.96356	2.46795e-09	5.97564e-08
RP11-761N21	4138.16	1.70921	0.286658	5.96255	2.48331e-09	6.00674e-08
REXO1	463.956	1.54719	0.259522	5.96169	2.49647e-09	6.03247e-08
FADS3	133.876	1.36266	0.228609	5.96067	2.51205e-09	6.06398e-08
GTPBP3	205.089	0.824134	0.138269	5.96038	2.51646e-09	6.06539e-08
PITPNM1	903.488	1.59014	0.266796	5.96014	2.5202e-09	6.06539e-08
RP11-492E3	316.244	0.958833	0.160874	5.96014	2.52026e-09	6.06539e-08
CTNNBIP1	455.616	0.533856	0.0895801	5.95953	2.52958e-09	6.08168e-08
TAX1BP3	327.925	1.02023	0.171214	5.95881	2.54076e-09	6.10242e-08
CEP164P1	128.241	1.61364	0.270849	5.95773	2.55773e-09	6.13701e-08
RPL18A	295.191	1.24055	0.208255	5.9569	2.57064e-09	6.15895e-08
ITFG3	361.883	0.957866	0.160802	5.95681	2.57204e-09	6.15895e-08
RBM38	1916.42	1.47268	0.247253	5.95619	2.58192e-09	6.17642e-08
GIT1	756.724	0.973766	0.163525	5.95484	2.60319e-09	6.22107e-08
CTSD	3720.72	1.3702	0.230126	5.95415	2.61427e-09	6.24131e-08
SUV420H2	113.77	1.54026	0.258737	5.95297	2.63322e-09	6.28027e-08
MFAP1	156.238	-0.623925	0.104844	-5.95096	2.66571e-09	6.35142e-08
RP11-286H14	823.52	0.880126	0.147912	5.95033	2.67599e-09	6.36954e-08
ZDHHC11	82.7178	2.02292	0.340004	5.9497	2.68635e-09	6.38248e-08
HERC5	455.908	-1.67619	0.281728	-5.94967	2.68677e-09	6.38248e-08
PRR14	353.676	1.23191	0.207132	5.94744	2.72369e-09	6.46376e-08
RPS10	1039.47	0.787404	0.132402	5.94706	2.73005e-09	6.46844e-08
SLC25A45	729.105	1.13207	0.19036	5.947	2.73108e-09	6.46844e-08
PPP1R9B	2821.87	0.722034	0.121456	5.94484	2.76721e-09	6.54752e-08
NUDT22	296.578	1.18791	0.19984	5.94433	2.77591e-09	6.5616e-08
FZR1	471.087	1.29403	0.217709	5.94384	2.78424e-09	6.57477e-08
CHCHD10	97.2274	1.37145	0.23077	5.94293	2.79978e-09	6.60493e-08
CMPK2	688.634	-1.97829	0.332901	-5.94258	2.80571e-09	6.61239e-08
C1ORF159	164.805	1.53067	0.257598	5.9421	2.81393e-09	6.62522e-08
HAGH	358.228	0.710275	0.119556	5.94094	2.83391e-09	6.6657e-08
SH2D3A	250.581	1.20859	0.20344	5.94077	2.83694e-09	6.66624e-08
FASLG	108.362	-1.1721	0.197312	-5.94035	2.84417e-09	6.67667e-08
SOCS3	2597.69	1.69522	0.285446	5.93886	2.87008e-09	6.73087e-08
MYEOV2	218.078	0.815892	0.137392	5.93844	2.87744e-09	6.74151e-08
PER1	2436.76	1.73944	0.292928	5.9381	2.8834e-09	6.74378e-08
ROMO1	120.775	1.87867	0.316377	5.93806	2.8842e-09	6.74378e-08
JAK2	1704.52	-1.17293	0.197533	-5.9379	2.88688e-09	6.74378e-08
OOEP	17254.6	0.717606	0.120864	5.93731	2.8974e-09	6.75695e-08
COX5B	277.072	0.913858	0.153923	5.93712	2.9008e-09	6.75695e-08
TOP3BP1	10.4623	6.01727	1.0135	5.9371	2.90101e-09	6.75695e-08
TBC1D10C	2848.5	1.15721	0.194998	5.93446	2.94808e-09	6.8599e-08
SERINC1	3572.49	-0.630347	0.106233	-5.93361	2.96349e-09	6.88903e-08
MBD3	639.714	1.24681	0.21016	5.93269	2.98018e-09	6.92108e-08
DDRGK1	240.037	0.823652	0.13888	5.93068	3.01675e-09	6.99922e-08
RP3-486I3	1849.07	1.33831	0.225677	5.93018	3.02597e-09	7.0131e-08
SETD1A	689.09	1.08613	0.183158	5.93004	3.02861e-09	7.0131e-08
ALYREF	271.477	0.954879	0.161043	5.92932	3.04183e-09	7.03688e-08
INPP5E	302.422	1.26187	0.212826	5.9291	3.04591e-09	7.03695e-08
ABTB1	1296.47	1.14383	0.19293	5.92873	3.0528e-09	7.03695e-08
NDUFB7	365.011	1.38882	0.234254	5.92871	3.05327e-09	7.03695e-08
RP11-466H18	4367.07	1.16364	0.196273	5.92869	3.05365e-09	7.03695e-08
IFRD2	179.257	0.989596	0.166924	5.92843	3.0584e-09	7.04109e-08
MB21D1	285.353	-1.00649	0.16979	-5.92789	3.06849e-09	7.05e-08
DCAF13	350.454	-0.626311	0.105657	-5.92778	3.07055e-09	7.05e-08
COX8A	665.427	1.5163	0.255796	5.92775	3.07112e-09	7.05e-08
IREB2	1650.21	-0.664445	0.112127	-5.92581	3.1076e-09	7.12688e-08
TSNARE1	433.153	1.24083	0.209517	5.92234	3.17389e-09	7.27192e-08
RP11-326C3	225.477	1.9326	0.326344	5.92197	3.18099e-09	7.28119e-08
SCARF2	38.7995	2.02523	0.342019	5.92141	3.19191e-09	7.2975e-08
RRM1	407.975	-0.794468	0.134171	-5.92129	3.19422e-09	7.2975e-08
CLIP1	1878.26	-0.459033	0.0775354	-5.92031	3.21336e-09	7.3342e-08
TPPP	40.9787	1.99398	0.336882	5.91891	3.24083e-09	7.38983e-08
AGGF1	727.396	-0.78835	0.133242	-5.9167	3.28473e-09	7.48159e-08
SEC23B	711.845	-0.688471	0.116363	-5.91657	3.28734e-09	7.48159e-08
SYTL1	1570.72	1.27864	0.216124	5.91623	3.29403e-09	7.48969e-08
RALY	1771.15	0.688783	0.116431	5.91581	3.30241e-09	7.50159e-08
SUPT16H	1056.3	-0.47852	0.0808913	-5.91559	3.30692e-09	7.50469e-08
ARHGEF1	4217.23	1.25506	0.212183	5.91498	3.31921e-09	7.52542e-08
KIDINS220	2062.03	-0.48934	0.0827459	-5.91377	3.34364e-09	7.57178e-08
FAM213B	188.174	0.942272	0.159338	5.91365	3.34599e-09	7.57178e-08
SPPL2B	696.209	1.26404	0.213759	5.91338	3.35165e-09	7.5774e-08
PNPLA6	856.306	0.796302	0.134687	5.91223	3.37505e-09	7.62307e-08
PRDX5	511.185	0.81087	0.137189	5.91061	3.40842e-09	7.69118e-08
GSDMD	763.253	1.25577	0.21248	5.91005	3.41998e-09	7.70997e-08
YIPF5	496.236	-0.864281	0.146281	-5.90835	3.4555e-09	7.7827e-08
IRF2	1240.29	-0.567661	0.0960805	-5.90818	3.4591e-09	7.78347e-08
CASP3	719.246	-0.827662	0.140097	-5.90776	3.46782e-09	7.79574e-08
BIRC6	3237.55	-0.638391	0.108095	-5.90584	3.50848e-09	7.87973e-08
OSM	190.82	2.50944	0.425001	5.90456	3.53598e-09	7.9284e-08
LARP7	702.693	-0.592413	0.100334	-5.90439	3.53957e-09	7.9284e-08
RNA5-8SP6	139.811	2.0373	0.34505	5.90436	3.54011e-09	7.9284e-08
PKD1P6	163.574	2.24418	0.380206	5.90254	3.57956e-09	8.00923e-08
MAZ	1876.87	0.814393	0.137992	5.90175	3.59669e-09	8.04001e-08
ZNF581	556.874	0.887588	0.150402	5.90142	3.60386e-09	8.04852e-08
RPL13A	9750.4	0.818538	0.138711	5.90102	3.61268e-09	8.06066e-08
TRIM28	1495.37	1.33305	0.225943	5.89996	3.63594e-09	8.10499e-08
TWF2	541.213	1.1781	0.199725	5.89858	3.66646e-09	8.1654e-08
GYLTL1B	114.231	1.81694	0.308068	5.89785	3.68266e-09	8.19382e-08
CTD-2287O16	7654.04	0.768746	0.130349	5.89759	3.68841e-09	8.19898e-08
OGFOD3	250.783	0.786873	0.13347	5.89553	3.73491e-09	8.29462e-08
ARF1	4815.42	0.59766	0.101399	5.89412	3.76683e-09	8.35774e-08
ORC1	36.4887	-1.31769	0.2236	-5.89307	3.7909e-09	8.39752e-08
DNPH1	39.6694	1.78808	0.303423	5.89303	3.79179e-09	8.39752e-08
CCT5P2	138.411	-0.784156	0.133072	-5.89273	3.79871e-09	8.40505e-08
CUTA	326.059	1.34921	0.229018	5.89129	3.83184e-09	8.4705e-08
GRK6	1530.7	1.05137	0.17855	5.88837	3.90025e-09	8.61374e-08
DHRS3	338.393	1.46174	0.248253	5.8881	3.90653e-09	8.61964e-08
RPS3	7259.31	0.778338	0.132198	5.88765	3.91736e-09	8.63555e-08
C5ORF22	392.968	-0.822566	0.139747	-5.8861	3.9542e-09	8.70872e-08
LRRC56	33.4059	1.95925	0.332897	5.88546	3.9696e-09	8.73458e-08
KIF23	43.9092	-1.82491	0.310168	-5.88363	4.01365e-09	8.82338e-08
CFD	215.726	2.30501	0.391783	5.88339	4.01959e-09	8.82831e-08
CMTR2	553.705	-1.19298	0.202784	-5.88304	4.02794e-09	8.8385e-08
RPS23P8	14151	0.576674	0.0980582	5.88093	4.07956e-09	8.94357e-08
DGKZP1	2830.43	1.13924	0.193743	5.88017	4.09845e-09	8.97674e-08
RAI1	374.97	1.24861	0.21236	5.87969	4.11024e-09	8.99431e-08
ASF1A	388.723	-0.803485	0.136659	-5.87948	4.11547e-09	8.99749e-08
IGHV2-26	42.5975	-2.72857	0.464274	-5.87706	4.17607e-09	9.12164e-08
EIF3G	988.447	0.767809	0.130661	5.87634	4.19433e-09	9.15315e-08
C11ORF35	57.4189	1.94261	0.330609	5.87585	4.2068e-09	9.17198e-08
INTS7	347.019	-0.784633	0.133548	-5.87528	4.22127e-09	9.19513e-08
COPE	957.175	1.28217	0.218242	5.87501	4.22828e-09	9.20199e-08
SLU7	823.555	-0.507547	0.0864439	-5.8714	4.32121e-09	9.39569e-08
RP1-130H16	433.774	1.17837	0.20072	5.87071	4.33926e-09	9.42241e-08
RPS27L	385.404	-0.633157	0.107853	-5.87057	4.34306e-09	9.42241e-08
MGAT2	672.142	-0.71357	0.121552	-5.87048	4.34534e-09	9.42241e-08
TMEM175	396.515	1.35195	0.230306	5.8702	4.35263e-09	9.42471e-08
C21ORF2	471.403	1.52306	0.259459	5.87014	4.3543e-09	9.42471e-08
POU6F1	569.621	0.819188	0.139557	5.86992	4.36009e-09	9.4287e-08
PPARD	816.337	0.753027	0.12829	5.86971	4.3655e-09	9.43184e-08
CCDC90B	371.58	-0.627229	0.106862	-5.86954	4.36995e-09	9.43292e-08
USP21	543.69	0.523189	0.0891646	5.86767	4.41957e-09	9.53142e-08
MOB1A	5781.63	-0.906814	0.15456	-5.86707	4.43559e-09	9.55734e-08
ELOF1	367.334	0.963382	0.164228	5.86612	4.4611e-09	9.60364e-08
SQSTM1	2387.72	0.648417	0.110568	5.86439	4.50779e-09	9.6954e-08
RPL10AP6	10168.9	0.689152	0.11755	5.86264	4.55553e-09	9.78381e-08
ZWINT	50.487	-1.48783	0.253783	-5.86259	4.55709e-09	9.78381e-08
RP11-543P15	11127.1	1.08645	0.185329	5.86231	4.56467e-09	9.79129e-08
IMPDH1	1200.1	1.0416	0.177694	5.86178	4.57941e-09	9.81409e-08
RP11-277L2	97.3819	1.92717	0.328866	5.86004	4.62769e-09	9.90865e-08
APBB1	655.708	1.06474	0.181728	5.85897	4.65752e-09	9.96359e-08
NOXA1	162.524	1.34273	0.229184	5.85873	4.6641e-09	9.96873e-08
IGHV3-33	332.995	-2.63938	0.450524	-5.85848	4.6712e-09	9.97498e-08
THOC6	95.9756	1.41155	0.240974	5.85767	4.69402e-09	1.00147e-07
RNF6	1105.7	-0.492262	0.0840696	-5.85541	4.75836e-09	1.01429e-07
NUP37	162.824	-0.78672	0.134384	-5.85426	4.79147e-09	1.02044e-07
FBXL19	176.383	1.00688	0.172	5.85395	4.8002e-09	1.02139e-07
B9D2	117.982	1.44261	0.246511	5.8521	4.85411e-09	1.03194e-07
TCF25	1761.01	0.693331	0.118509	5.85045	4.9024e-09	1.04128e-07
PANK4	248.633	1.1154	0.190665	5.85002	4.91506e-09	1.04304e-07
SEL1L	1935.29	-0.916188	0.156626	-5.84953	4.92979e-09	1.04524e-07
EPSTI1	1428.29	-1.55443	0.265815	-5.84779	4.98139e-09	1.05524e-07
GHDC	246.516	1.21863	0.208445	5.84629	5.02661e-09	1.06388e-07
ZNF574	156.359	2.07038	0.354158	5.84593	5.03734e-09	1.0652e-07
CTC-471J1	4146.21	1.52683	0.261192	5.84561	5.04706e-09	1.06587e-07
RTEL1	307.372	1.14891	0.196544	5.84554	5.04941e-09	1.06587e-07
NCAPH2	307.334	1.41292	0.241727	5.84511	5.06245e-09	1.06768e-07
REPIN1	926.423	1.01012	0.172823	5.84484	5.0707e-09	1.06847e-07
TAF6	375.248	0.823514	0.140901	5.84462	5.07717e-09	1.06889e-07
CCDC106	119.806	1.45576	0.249095	5.8442	5.09018e-09	1.07038e-07
RPS15AP11	276.804	1.09345	0.187103	5.8441	5.09323e-09	1.07038e-07
KATNB1	176.972	1.16718	0.199773	5.84253	5.14137e-09	1.07955e-07
CELSR1	114.458	1.21165	0.207428	5.8413	5.1795e-09	1.0866e-07
GINS3	43.3172	-1.03928	0.177932	-5.8409	5.19183e-09	1.08823e-07
RP11-3L10	47.6632	2.20723	0.377902	5.84075	5.19648e-09	1.08825e-07
RP3-468K18	520.069	-0.927107	0.158744	-5.84026	5.21207e-09	1.09056e-07
IGKV1-27	103.616	-2.32424	0.398046	-5.83913	5.24735e-09	1.09698e-07
CHCHD2P9	41.9252	2.67399	0.457962	5.83889	5.25488e-09	1.09759e-07
STK11IP	490.521	0.775656	0.132875	5.83748	5.29967e-09	1.10598e-07
SIRT6	184.836	1.10451	0.189283	5.83523	5.37163e-09	1.12002e-07
STUB1	387.244	1.26543	0.216919	5.83366	5.42252e-09	1.12964e-07
AKT1	1850.14	0.802913	0.137639	5.83349	5.4281e-09	1.12982e-07
NCAPD2	680.401	-0.423688	0.0726343	-5.83317	5.43838e-09	1.13098e-07
CDC34	357.34	1.26459	0.216836	5.83201	5.4765e-09	1.13791e-07
NRBF2	417.771	-0.744114	0.127618	-5.83079	5.51652e-09	1.14428e-07
EIF2S2P4	1136.94	-0.586997	0.100672	-5.83078	5.51672e-09	1.14428e-07
RP11-350E12	26.342	1.94725	0.33398	5.83044	5.52818e-09	1.14496e-07
NCBP1	467.14	-0.654481	0.112253	-5.8304	5.52962e-09	1.14496e-07
FBXL6	235.059	1.11418	0.191182	5.82785	5.61455e-09	1.16154e-07
MET	6.61496	-3.4679	0.595396	-5.82452	5.72778e-09	1.18394e-07
SBF1	1422.32	1.313	0.225481	5.8231	5.77652e-09	1.19298e-07
TRMT112	293.2	0.816202	0.140203	5.82158	5.82954e-09	1.20289e-07
KIAA0101	61.6461	-2.45864	0.422415	-5.82043	5.86981e-09	1.21015e-07
PGAP3	504.466	0.778692	0.133801	5.81977	5.89286e-09	1.21386e-07
RP11-167N4	367.671	1.3942	0.239641	5.81789	5.95952e-09	1.22653e-07
LYSMD3	458.687	-0.866383	0.148923	-5.81767	5.96748e-09	1.22689e-07
CTBP1	1858.97	1.01666	0.174758	5.81755	5.97155e-09	1.22689e-07
RP11-195F19	39.3451	1.61214	0.277247	5.8148	6.07063e-09	1.2452e-07
GPSM3	3706.88	0.715784	0.123097	5.81479	6.07108e-09	1.2452e-07
GTPBP6	508.288	1.18842	0.204406	5.814	6.09976e-09	1.24965e-07
RPL37AP8	179.105	1.82276	0.313518	5.8139	6.10326e-09	1.24965e-07
RGS14	1054.5	1.0548	0.181473	5.81242	6.15766e-09	1.25971e-07
SMARCA5	1591.03	-0.719306	0.123785	-5.81093	6.21284e-09	1.26991e-07
INPPL1	1421.36	0.864616	0.14881	5.81019	6.24029e-09	1.27443e-07
RFX2	189.205	1.58518	0.272849	5.80975	6.25675e-09	1.2767e-07
ZSWIM4	60.7116	0.990049	0.170421	5.80942	6.26889e-09	1.27808e-07
RP11-295H24	313.986	-0.800921	0.137871	-5.80922	6.27646e-09	1.27853e-07
RPS17	3825.05	0.971579	0.167271	5.8084	6.30739e-09	1.28374e-07
ZNF524	150.57	1.38137	0.237864	5.80739	6.34538e-09	1.29037e-07
IGKV1-8	47.8721	-2.3263	0.4006	-5.80703	6.35921e-09	1.29208e-07
AURKAIP1	307.477	1.34926	0.232373	5.80643	6.38175e-09	1.29556e-07
MLT1A0	1340.42	-0.414283	0.0682202	-6.07274	1.25746e-09	1.30366e-07
LTR2	470.142	-0.832471	0.137086	-6.07263	1.25836e-09	1.30366e-07
RPL5P29	473.913	0.665454	0.114633	5.80507	6.43401e-09	1.30506e-07
ANAPC2	964.063	1.03173	0.177784	5.80328	6.50303e-09	1.31794e-07
NSMF	522.869	1.53884	0.265187	5.80286	6.51938e-09	1.31943e-07
HMGCR	734.702	-0.601874	0.103721	-5.80281	6.52144e-09	1.31943e-07
LRRC14	548.181	1.1908	0.205243	5.80192	6.55609e-09	1.32532e-07
EDEM1	3061.35	-0.53137	0.0915924	-5.80147	6.57366e-09	1.32775e-07
RP11-343H5	1313.77	1.09835	0.189331	5.80121	6.58366e-09	1.32864e-07
RP11-574K11	972.439	0.741335	0.127821	5.79979	6.63994e-09	1.33887e-07
FBXO22	156.244	-0.715882	0.123436	-5.7996	6.64714e-09	1.33919e-07
KXD1	1186.09	0.554052	0.0955442	5.79891	6.6749e-09	1.34365e-07
FUK	408.333	0.586026	0.10107	5.79822	6.70231e-09	1.34803e-07
NOC4L	88.6363	1.47779	0.254931	5.79681	6.75869e-09	1.35822e-07
RBBP4P1	718.286	-0.677866	0.116969	-5.79527	6.82107e-09	1.36918e-07
ENTHD2	954.242	0.861936	0.148733	5.79518	6.82467e-09	1.36918e-07
UBE2I	1514.05	0.446213	0.0769995	5.79502	6.83145e-09	1.36939e-07
SFXN5	504.201	0.770341	0.132936	5.79482	6.83926e-09	1.3698e-07
C14ORF80	125.936	1.78823	0.308609	5.79447	6.85391e-09	1.37159e-07
OTUD6B	249.357	-0.925733	0.159799	-5.79312	6.90897e-09	1.38145e-07
NFKBIA	4979.95	1.69916	0.293318	5.79289	6.91871e-09	1.38224e-07
C17ORF70	542.436	1.35261	0.233502	5.7927	6.92624e-09	1.38258e-07
C1GALT1C1	305.089	-0.894172	0.154403	-5.79117	6.98973e-09	1.39409e-07
RPAP3	467.288	-0.775239	0.133908	-5.78934	7.0664e-09	1.40728e-07
TPST1	69.7025	1.54987	0.267713	5.78931	7.06766e-09	1.40728e-07
STRA13	205.958	1.15627	0.19973	5.78915	7.07425e-09	1.40742e-07
SLC16A3	739.69	1.26637	0.218772	5.78854	7.09991e-09	1.41135e-07
RPS25	1187.13	0.541103	0.093481	5.78838	7.107e-09	1.41159e-07
ADCK4	362.61	0.734156	0.126841	5.788	7.12284e-09	1.41356e-07
IER5	2487.26	1.25828	0.217451	5.78648	7.18766e-09	1.42523e-07
ATG4B	883.016	0.914312	0.158014	5.78626	7.19706e-09	1.42591e-07
ARFRP1	265.744	1.24125	0.214551	5.78534	7.23672e-09	1.43258e-07
IGKC	17749.4	-2.43994	0.421759	-5.78514	7.24515e-09	1.43278e-07
DDAH2	143.67	1.13918	0.196927	5.7848	7.25998e-09	1.43278e-07
RP11-307P22	29.8868	-1.08734	0.187967	-5.78473	7.26278e-09	1.43278e-07
TUBGCP6	1945.69	1.16106	0.200715	5.78463	7.26708e-09	1.43278e-07
RPL5P18	210.696	1.20481	0.208279	5.78462	7.2677e-09	1.43278e-07
IL11RA	871.6	1.02851	0.177857	5.78279	7.34705e-09	1.44722e-07
TRIM5	514.671	-0.852865	0.147547	-5.78031	7.45623e-09	1.46752e-07
RP11-405A12	321.621	-0.616109	0.106598	-5.77976	7.48078e-09	1.47114e-07
FXYD5	1579.02	0.704561	0.121915	5.77912	7.50904e-09	1.47548e-07
IGKV1-6	52.2072	-2.8651	0.495866	-5.77797	7.56076e-09	1.48442e-07
METTL18	135.757	-0.645114	0.111672	-5.77687	7.61021e-09	1.4929e-07
LRP3	52.6715	1.99207	0.344897	5.77584	7.65685e-09	1.50082e-07
RPL7A	1417.75	0.61105	0.105804	5.77531	7.68106e-09	1.50433e-07
SMCHD1	5611.49	-0.813258	0.140825	-5.77493	7.69829e-09	1.50647e-07
HLA-F	3382.18	0.855897	0.148217	5.77461	7.71311e-09	1.50813e-07
TES	2358.95	-0.657138	0.113816	-5.77369	7.75541e-09	1.51516e-07
GIMAP7	1410.88	-1.04999	0.18189	-5.77265	7.80323e-09	1.52326e-07
CLUH	313.134	1.36119	0.235825	5.77202	7.8327e-09	1.52776e-07
SLC35C2	1167.78	0.614606	0.10652	5.76987	7.93338e-09	1.54613e-07
RP5-1052I5	517.453	-1.04414	0.181107	-5.76533	8.1497e-09	1.587e-07
SGSM3	801.399	1.15407	0.200213	5.76424	8.20248e-09	1.59597e-07
TRIM34	438.955	-0.714606	0.124007	-5.76261	8.28247e-09	1.61023e-07
RASA4CP	273.504	1.44884	0.251429	5.76243	8.29103e-09	1.61058e-07
TXNDC9	241.977	-0.886767	0.15396	-5.75973	8.42485e-09	1.63524e-07
IGHGP	180.815	-3.46338	0.60134	-5.75944	8.43916e-09	1.63669e-07
IGFLR1	525.381	1.00796	0.175032	5.75874	8.47421e-09	1.64215e-07
FLOT2	2829.22	0.501878	0.0871874	5.75631	8.59739e-09	1.66467e-07
RP11-146N23	5266.66	0.893394	0.155223	5.75556	8.63568e-09	1.67073e-07
NPRL3	384.361	0.736166	0.127909	5.75537	8.64527e-09	1.67123e-07
FAM127A	256.748	1.04298	0.181263	5.75394	8.71856e-09	1.68404e-07
SLC27A1	282.777	1.08041	0.187799	5.753	8.76713e-09	1.69205e-07
RANBP1	154.307	0.987858	0.171716	5.75286	8.77437e-09	1.69208e-07
C16ORF13	140.171	1.52707	0.265534	5.75095	8.87445e-09	1.71e-07
RP11-692C23	54.6376	-1.3056	0.227073	-5.74969	8.94052e-09	1.72134e-07
HERC6	404.273	-1.17906	0.205084	-5.74916	8.96854e-09	1.72534e-07
RPL41P1	18467	1.27791	0.222341	5.74754	9.0551e-09	1.74059e-07
MAD1L1	572.373	1.25117	0.21771	5.74694	9.08705e-09	1.74533e-07
CD180	459.241	-1.3457	0.234186	-5.74627	9.12352e-09	1.75092e-07
ERLEC1	590.933	-1.04326	0.181678	-5.74237	9.3358e-09	1.79022e-07
RPL24P8	1338.11	1.03375	0.180203	5.73661	9.65919e-09	1.85075e-07
RPL15	14801.6	0.454056	0.0791711	5.73513	9.74361e-09	1.86543e-07
SSPN	63.7568	-2.05086	0.357688	-5.73366	9.82861e-09	1.88019e-07
NAA60	853.938	0.775023	0.135175	5.73348	9.83928e-09	1.88073e-07
LIME1	349.318	1.89109	0.329871	5.73283	9.87666e-09	1.8859e-07
KCNG1	25.5678	2.04506	0.356753	5.73244	9.89984e-09	1.8859e-07
PPP6R1	1367.71	0.90695	0.158217	5.73232	9.90637e-09	1.8859e-07
ACTR3	5468.66	-0.925605	0.161473	-5.73226	9.91008e-09	1.8859e-07
TMOD3	1587.7	-0.966546	0.168616	-5.73223	9.91211e-09	1.8859e-07
SLC22A17	39.3802	2.26767	0.395601	5.7322	9.91373e-09	1.8859e-07
HPS1	1660.99	0.570699	0.0995644	5.73196	9.92752e-09	1.88702e-07
CUEDC2	194.946	0.733391	0.12801	5.72919	1.00912e-08	1.91637e-07
CRTC1	456.684	1.02748	0.179344	5.72907	1.0098e-08	1.91637e-07
SORBS3	389.64	1.14658	0.200168	5.72808	1.01573e-08	1.92477e-07
ARFGAP1	1071.53	1.18834	0.207459	5.72806	1.01584e-08	1.92477e-07
WRAP73	467.852	0.709608	0.123889	5.72777	1.01757e-08	1.92653e-07
HRASLS2	15.2967	-2.46039	0.429628	-5.72679	1.02351e-08	1.93624e-07
CHM	431.483	-0.745515	0.130185	-5.72659	1.02468e-08	1.93691e-07
BAZ1B	1827.2	-0.346354	0.0604864	-5.72615	1.02735e-08	1.94043e-07
TMF1	1292.02	-0.653246	0.114096	-5.72538	1.03202e-08	1.9477e-07
MER21C	1119.97	-0.582682	0.0978177	-5.95682	2.57198e-09	1.9488e-07
L1PA15	1809.38	-0.59269	0.0999103	-5.93223	2.98854e-09	1.9488e-07
LTR23	142.007	-2.12019	0.357472	-5.93107	3.00974e-09	1.9488e-07
AFTPH	2236.98	-0.701098	0.122466	-5.72481	1.03548e-08	1.95268e-07
SUCLA2P1	60.983	-0.848248	0.148183	-5.72434	1.03837e-08	1.95659e-07
ZNF598	538.809	1.4028	0.245098	5.72341	1.04405e-08	1.96421e-07
COMT	572.408	1.09636	0.191556	5.72341	1.04406e-08	1.96421e-07
ZYX	3590.29	0.921019	0.160934	5.72296	1.04687e-08	1.96795e-07
UBE3A	1218.28	-0.592245	0.10349	-5.72274	1.04817e-08	1.96884e-07
RAB34	174.998	0.936293	0.163616	5.7225	1.04971e-08	1.97018e-07
MTPN	7039.41	-0.856072	0.149607	-5.72214	1.05189e-08	1.97273e-07
MBD6	1153.67	0.741754	0.129633	5.72197	1.05299e-08	1.97323e-07
LSP1	3457.11	1.25836	0.219952	5.72106	1.05861e-08	1.98085e-07
KIFC2	472.472	1.2812	0.223945	5.72104	1.05871e-08	1.98085e-07
PDCL	338.041	-0.60432	0.105643	-5.72042	1.06261e-08	1.98658e-07
ADCK5	85.5736	1.26046	0.22037	5.71975	1.06683e-08	1.99291e-07
TNXB	36.1577	1.63892	0.286551	5.71948	1.06853e-08	1.99454e-07
HNRNPA3P10	135.965	-0.738592	0.129158	-5.71852	1.07453e-08	2.00417e-07
GCHFR	76.374	1.61318	0.282133	5.71779	1.0792e-08	2.01131e-07
ATXN7L3	1769.02	0.682252	0.119334	5.71716	1.08319e-08	2.01716e-07
HCST	275.507	1.23088	0.215323	5.71643	1.08786e-08	2.02428e-07
AASDHPPT	455.783	-0.978837	0.171242	-5.7161	1.08996e-08	2.02574e-07
GPS1	376.837	1.27499	0.223055	5.71604	1.09034e-08	2.02574e-07
POLR3H	384.827	0.715151	0.125121	5.71569	1.09263e-08	2.02841e-07
MAP3K11	1001.37	1.298	0.227163	5.71397	1.10369e-08	2.04735e-07
AL139819	63.7193	-1.23181	0.215601	-5.71339	1.10748e-08	2.05279e-07
GXYLT2	267.179	1.65848	0.290389	5.71122	1.12171e-08	2.07756e-07
SPTLC2	2523.12	-0.8302	0.145401	-5.70971	1.13167e-08	2.09438e-07
RP11-455F5	41.7067	1.93581	0.339062	5.70931	1.13434e-08	2.09769e-07
INTS1	653.735	1.54259	0.27021	5.70886	1.13739e-08	2.1017e-07
DDX49	256.87	1.26513	0.221616	5.70869	1.13851e-08	2.10173e-07
KIAA1524	78.9767	-0.93232	0.163322	-5.70846	1.14e-08	2.10173e-07
LOXL1	9.20948	2.65358	0.46485	5.70846	1.14004e-08	2.10173e-07
AC106782	102.444	2.6519	0.464573	5.70826	1.14139e-08	2.10259e-07
RP4-775C13	1123.35	-0.697227	0.122164	-5.70728	1.14794e-08	2.11302e-07
FURIN	1211.96	1.19911	0.210183	5.70508	1.1629e-08	2.13891e-07
HEXDC	493.332	1.26473	0.221733	5.70385	1.17133e-08	2.15277e-07
USP20	1072.91	0.97143	0.170379	5.70159	1.18696e-08	2.17981e-07
DNAJC3	1245.31	-0.728883	0.127857	-5.70076	1.19275e-08	2.18875e-07
AC018865	58.6642	1.36827	0.240061	5.6997	1.20019e-08	2.20071e-07
COPA	1891.8	-0.597023	0.104785	-5.69762	1.21494e-08	2.22605e-07
U2AF1L4	318.396	0.978648	0.171798	5.69651	1.22288e-08	2.23832e-07
IGLV2-11	368.596	-3.09725	0.543719	-5.69642	1.22351e-08	2.23832e-07
ERI3	534.034	0.503947	0.0884744	5.69597	1.22675e-08	2.24254e-07
MIDN	1919.97	1.26865	0.222742	5.69559	1.22947e-08	2.24577e-07
NNT	1224.54	-0.655718	0.115152	-5.69437	1.23827e-08	2.26014e-07
MZT2B	230.5	1.84243	0.323705	5.6917	1.25783e-08	2.29346e-07
ZNF408	146.091	1.40503	0.24686	5.69161	1.25845e-08	2.29346e-07
RP11-641D5	4048.17	0.480634	0.0844542	5.69106	1.26251e-08	2.29909e-07
ACD	112.988	1.3116	0.230494	5.69041	1.26732e-08	2.30609e-07
CCT5	1622.41	-0.576917	0.10139	-5.6901	1.26964e-08	2.30856e-07
IRF2BP1	133.797	1.62024	0.284762	5.68981	1.27182e-08	2.30996e-07
DDX39A	877.464	1.10674	0.194516	5.68974	1.27234e-08	2.30996e-07
PRKDC	1673.13	-0.656303	0.115352	-5.68958	1.27351e-08	2.31032e-07
WNK1	4565.18	-0.510982	0.0898167	-5.68916	1.27663e-08	2.31422e-07
AUP1	1047.43	0.629138	0.110606	5.68809	1.28468e-08	2.32705e-07
DDX18	1365.25	-0.605528	0.10647	-5.6873	1.29066e-08	2.3361e-07
MAPK3	476.702	0.762798	0.13431	5.67939	1.35173e-08	2.44478e-07
TNFSF12-TNFSF13	623.651	0.776095	0.136666	5.67876	1.35676e-08	2.45202e-07
ALDOA	4221.06	0.88451	0.155778	5.678	1.36282e-08	2.46111e-07
NAALADL1	121.287	1.0824	0.190707	5.67572	1.3811e-08	2.49224e-07
MAP3K6	74.9548	1.15203	0.202996	5.67513	1.38583e-08	2.4971e-07
GADD45GIP1	162.483	1.18254	0.208372	5.67512	1.38588e-08	2.4971e-07
NDUFS7	241.2	1.57039	0.27676	5.67419	1.3935e-08	2.50856e-07
NOL8	1008.52	-0.533006	0.0939369	-5.67408	1.39434e-08	2.50856e-07
RPL35A	4545.19	0.634108	0.111771	5.67327	1.401e-08	2.51803e-07
ATP2A2	2408.73	-0.393211	0.0693106	-5.67318	1.40172e-08	2.51803e-07
CTU2	94.2465	1.28774	0.227049	5.67166	1.41418e-08	2.5385e-07
AF238378	26.7189	1.65883	0.292514	5.67094	1.42016e-08	2.54732e-07
SWI5	97.1796	0.735185	0.129648	5.67062	1.42285e-08	2.55024e-07
C19ORF25	256.006	1.20275	0.212122	5.6701	1.42712e-08	2.55597e-07
WDR83OS	455.716	1.11224	0.196219	5.66836	1.44174e-08	2.58021e-07
CDK5RAP3	2715.99	0.387452	0.0683617	5.66767	1.4475e-08	2.58859e-07
NCKAP5L	297.335	1.32612	0.234035	5.66631	1.45903e-08	2.60701e-07
GPRC5D	25.3291	-3.03879	0.536302	-5.6662	1.45999e-08	2.60701e-07
POLM	593.832	0.71633	0.126434	5.66566	1.46457e-08	2.61325e-07
ARL8A	506.391	0.743781	0.131318	5.66396	1.47916e-08	2.63729e-07
RPL26	4610.43	1.37066	0.24207	5.66224	1.49406e-08	2.66189e-07
CBX7	1625.91	0.768438	0.135717	5.66206	1.49567e-08	2.66276e-07
SERBP1	2133.47	-0.763325	0.134818	-5.66191	1.497e-08	2.66314e-07
RPL37P23	1319.46	1.58494	0.279947	5.66158	1.49985e-08	2.66623e-07
ITGA4	6013.73	-0.838369	0.148135	-5.65949	1.51821e-08	2.69686e-07
IER3	433.637	1.92619	0.340498	5.65696	1.54074e-08	2.73484e-07
MRPL38	398.347	1.05062	0.185746	5.65623	1.54735e-08	2.74454e-07
PHKG2	642.836	0.572153	0.10116	5.65594	1.54992e-08	2.74706e-07
TMEM222	600.224	0.695632	0.122998	5.65563	1.55278e-08	2.75008e-07
DBNDD1	41.0554	1.84087	0.325505	5.65543	1.55454e-08	2.75116e-07
CHCHD2P6	426.717	0.959542	0.16975	5.65268	1.57967e-08	2.79356e-07
TOP1	1206.44	-0.735484	0.130141	-5.65143	1.59115e-08	2.81177e-07
IL8	860.353	5.12018	0.906068	5.65099	1.59528e-08	2.81585e-07
SETX	4495.73	-0.461553	0.0816774	-5.65093	1.59581e-08	2.81585e-07
RHOQP1	10.4964	6.38684	1.13052	5.64949	1.60929e-08	2.83753e-07
GIMAP6	2455.08	-0.759262	0.1344	-5.64925	1.61146e-08	2.83926e-07
CDCA8	44.342	-1.37812	0.243975	-5.64862	1.61745e-08	2.8457e-07
UROD	296.169	0.494512	0.0875458	5.64861	1.6175e-08	2.8457e-07
AC093106	1190.57	0.995076	0.176168	5.64847	1.61886e-08	2.846e-07
JOSD2	73.7067	1.51052	0.267465	5.64755	1.62755e-08	2.85916e-07
ZC3H4	535.47	0.615426	0.108977	5.64729	1.62998e-08	2.86134e-07
SCAF11	3555.23	-0.464766	0.0823068	-5.64675	1.63507e-08	2.86816e-07
PRKCSH	1290.02	0.598644	0.10608	5.64333	1.66793e-08	2.92319e-07
GMCL1P1	154.99	-0.900533	0.15958	-5.64315	1.66971e-08	2.92319e-07
AP5Z1	580.908	1.41014	0.249888	5.6431	1.67011e-08	2.92319e-07
CCDC28A	475.427	-0.53225	0.0943299	-5.64243	1.67664e-08	2.93247e-07
RPS7P10	1614.58	1.1509	0.203988	5.64202	1.6807e-08	2.93741e-07
ARPC1B	2690.6	1.02796	0.182212	5.64152	1.68557e-08	2.94377e-07
MED13L	3081.59	-0.439469	0.0779022	-5.64129	1.68783e-08	2.94555e-07
NAT6	246.619	0.912915	0.161871	5.63978	1.7027e-08	2.96934e-07
BAP1	1279.64	0.757944	0.134411	5.63902	1.7102e-08	2.98025e-07
CEP350	2022.16	-0.513321	0.0910507	-5.63775	1.72289e-08	3.00017e-07
ANKMY2	350.455	-0.632159	0.112134	-5.63754	1.72499e-08	3.00163e-07
RPF2P1	98.6765	-0.822582	0.145923	-5.63709	1.72945e-08	3.00693e-07
SELM	47.3519	2.76337	0.490221	5.63698	1.73055e-08	3.00693e-07
RPL19	2950.64	0.950391	0.16863	5.63595	1.74098e-08	3.02167e-07
ULK3	925.679	1.0322	0.183147	5.63589	1.74157e-08	3.02167e-07
SIRT3	299.259	0.530383	0.0941132	5.63559	1.74461e-08	3.02476e-07
RBM12B	370.884	-0.600906	0.106671	-5.63329	1.76807e-08	3.0632e-07
DEDD2	1207.3	0.875723	0.155476	5.63254	1.77577e-08	3.07432e-07
GEMIN6	109.545	-0.853881	0.151605	-5.63229	1.77836e-08	3.07575e-07
MAP2K7	587.555	1.16752	0.207294	5.63221	1.77918e-08	3.07575e-07
IGF1	13.0123	-3.7128	0.659363	-5.63089	1.79285e-08	3.09714e-07
PSMA4	1248.52	-0.760027	0.135025	-5.62878	1.81494e-08	3.13303e-07
MXD4	1477.73	1.25518	0.22302	5.62811	1.82193e-08	3.14283e-07
RP11-349K21	220.067	-0.739049	0.13132	-5.62784	1.82484e-08	3.14494e-07
TNRC18	1043.47	1.00264	0.17816	5.62775	1.82579e-08	3.14494e-07
KCNQ1	593.841	1.072	0.190533	5.62636	1.84052e-08	3.16803e-07
MROH6	135.169	1.616	0.287245	5.62585	1.84598e-08	3.17513e-07
BRMS1	411.013	1.1947	0.212368	5.62561	1.84854e-08	3.17725e-07
RP11-737O24	126.369	-0.813166	0.144553	-5.62538	1.85095e-08	3.17911e-07
RPL34P33	155.276	1.42107	0.252643	5.62483	1.85692e-08	3.18708e-07
GCDH	3194.06	1.43285	0.254866	5.62196	1.88798e-08	3.23804e-07
CD320	247.225	1.22758	0.218358	5.62184	1.88933e-08	3.23804e-07
TPPP3	183.001	2.33805	0.415971	5.62071	1.90175e-08	3.25698e-07
ZFYVE28	482.649	1.16092	0.206562	5.62021	1.90725e-08	3.26406e-07
TBCC	585.342	1.01356	0.180359	5.61967	1.91322e-08	3.27194e-07
PCM1	2029.02	-0.621061	0.11052	-5.61946	1.91555e-08	3.27358e-07
UBXN1	587.502	0.757733	0.134859	5.61871	1.92385e-08	3.28541e-07
PFKL	951.18	1.32645	0.236146	5.61707	1.94226e-08	3.31447e-07
CRAT	211.798	1.06889	0.190316	5.61638	1.94994e-08	3.32521e-07
PEBP1P2	216.476	1.13899	0.202805	5.61618	1.95227e-08	3.3268e-07
DEF8	1332.53	0.731654	0.130286	5.61575	1.9571e-08	3.33266e-07
E2F8	15.42	-2.53986	0.452337	-5.61498	1.96585e-08	3.34517e-07
UBXN11	2142.77	1.04081	0.185444	5.61256	1.99357e-08	3.38884e-07
PHF1	1174.82	0.929669	0.165643	5.61249	1.99435e-08	3.38884e-07
C16ORF91	111.53	1.16354	0.207323	5.61224	1.99728e-08	3.38932e-07
RNF113A	515.411	0.661584	0.117883	5.61222	1.99748e-08	3.38932e-07
TBC1D22A	945.675	0.631903	0.112597	5.61207	1.99924e-08	3.38991e-07
LRFN4	41.7107	2.45995	0.438504	5.60987	2.02482e-08	3.42804e-07
CCT5P1	116.874	-0.809497	0.1443	-5.60983	2.0252e-08	3.42804e-07
SMPD1	465.868	0.908129	0.161884	5.60976	2.02604e-08	3.42804e-07
SMC1A	1728.8	-0.586639	0.104603	-5.60824	2.04392e-08	3.45584e-07
MAN2A1	2018.92	-0.85671	0.15277	-5.60783	2.04875e-08	3.46157e-07
IFI44L	2440.79	-2.98112	0.53175	-5.60625	2.06759e-08	3.49092e-07
RPL4	5036.78	0.841217	0.150061	5.60584	2.07252e-08	3.49448e-07
FMNL1	4496.92	0.743776	0.132679	5.60583	2.07263e-08	3.49448e-07
NHP2P1	205.348	0.827034	0.147544	5.60535	2.07834e-08	3.50164e-07
CAPN15	737.388	1.56783	0.279823	5.60292	2.10771e-08	3.54862e-07
ZDHHC12	185.228	1.53765	0.274463	5.60239	2.11416e-08	3.55697e-07
ACADS	106.378	1.24545	0.222332	5.60177	2.12177e-08	3.56726e-07
IGLV2-14	695.74	-1.92407	0.343592	-5.59985	2.14532e-08	3.60432e-07
RP11-204C16	470.726	-0.760204	0.135761	-5.59956	2.14898e-08	3.60793e-07
NT5C	163.688	1.09297	0.195197	5.59931	2.15213e-08	3.61067e-07
RPSAP4	1055.17	0.694031	0.123962	5.59875	2.15908e-08	3.6198e-07
PI4K2B	619.447	-1.0716	0.191489	-5.59615	2.19165e-08	3.67182e-07
MFSD3	39.0218	1.86744	0.333761	5.59515	2.20435e-08	3.68975e-07
GP1BB	130.453	3.51353	0.62797	5.59506	2.20544e-08	3.68975e-07
COMMD4	165.46	0.815549	0.145796	5.59376	2.22199e-08	3.71483e-07
C7ORF43	446.54	1.03996	0.186019	5.59061	2.26279e-08	3.78039e-07
RP1-197O17	24.1298	1.81358	0.324481	5.58918	2.28142e-08	3.80886e-07
RGS19	1048.6	1.29122	0.231229	5.58418	2.34806e-08	3.91736e-07
MRPS31	390.637	-0.625772	0.1121	-5.58227	2.37394e-08	3.95779e-07
AF196779	664.345	0.539533	0.0966665	5.58139	2.38605e-08	3.97519e-07
RELT	2079.24	1.3081	0.234406	5.58051	2.39808e-08	3.99245e-07
RPL7L1	1275.11	-0.495595	0.0888195	-5.5798	2.40789e-08	4.00599e-07
SAMD1	336.634	0.761411	0.136487	5.57864	2.42406e-08	4.03008e-07
CDK10	839.951	0.847271	0.151895	5.578	2.433e-08	4.04213e-07
WDR81	1195.6	1.06593	0.191104	5.57771	2.43704e-08	4.04603e-07
CNOT6	949.899	-0.749283	0.134354	-5.57695	2.44778e-08	4.06103e-07
GART	621.745	-0.682594	0.122407	-5.57645	2.45478e-08	4.06916e-07
SLC27A2	25.5953	-1.48584	0.266453	-5.57636	2.45608e-08	4.06916e-07
RPL21P75	15884.2	0.680793	0.122126	5.57451	2.48232e-08	4.10976e-07
PBX2P1	954.197	0.631157	0.113245	5.57339	2.49827e-08	4.13332e-07
CYC1	432.453	0.807767	0.144964	5.57219	2.51556e-08	4.15904e-07
IGKV3-11	381.137	-1.8941	0.339937	-5.57192	2.51949e-08	4.16265e-07
AC017076	109.267	-1.95101	0.350185	-5.57137	2.52742e-08	4.17286e-07
ATP5D	104.79	1.68299	0.30209	5.57115	2.53067e-08	4.17534e-07
ERI2	138.965	-1.07175	0.192386	-5.57082	2.53545e-08	4.18033e-07
MTHFD1	310.789	-0.646738	0.116112	-5.56994	2.54834e-08	4.19869e-07
AMACR	58.7086	-1.07981	0.193994	-5.56619	2.60366e-08	4.28688e-07
MED13	2113.34	-0.532137	0.0956067	-5.5659	2.60809e-08	4.29121e-07
RPL3P3	17.1141	1.78008	0.31983	5.5657	2.61102e-08	4.29307e-07
KMT2B	1027.51	1.00566	0.180696	5.56546	2.61466e-08	4.29611e-07
EIF5A	1463.63	0.622949	0.111939	5.5651	2.62003e-08	4.30197e-07
PEMT	119.735	1.28393	0.230741	5.56435	2.63131e-08	4.31179e-07
MTMR2	271.344	-0.721863	0.129731	-5.56432	2.63172e-08	4.31179e-07
C19ORF53	565.135	0.789702	0.141924	5.56426	2.63269e-08	4.31179e-07
PLK4	68.7148	-1.25774	0.226041	-5.56422	2.63324e-08	4.31179e-07
YIF1B	257.108	0.93511	0.16808	5.56347	2.64458e-08	4.32739e-07
IGHG1	7170.67	-2.79648	0.502718	-5.56271	2.65617e-08	4.34294e-07
RP11-792A8	36.9299	1.50537	0.270623	5.5626	2.65789e-08	4.34294e-07
TMEM184B	351.505	0.793397	0.142633	5.56249	2.65954e-08	4.34294e-07
PBRM1	1615.1	-0.558126	0.100349	-5.56185	2.66936e-08	4.35421e-07
PARP1	1496.52	-0.531416	0.0955476	-5.5618	2.67009e-08	4.35421e-07
DHX9	2350.56	-0.326055	0.0586278	-5.56145	2.67546e-08	4.35999e-07
EGLN2	1108.17	1.05501	0.18973	5.5606	2.68854e-08	4.37615e-07
LENG1	111.647	1.73362	0.311772	5.56055	2.6892e-08	4.37615e-07
RP11-488C13	2882.42	1.18219	0.212608	5.56045	2.69087e-08	4.37615e-07
AKT2	1764.02	0.733791	0.131973	5.56018	2.69497e-08	4.37983e-07
RP11-408P14	7356.58	0.489474	0.0880446	5.55939	2.70712e-08	4.39659e-07
SRPRB	407.931	-0.585934	0.105435	-5.55729	2.73988e-08	4.44676e-07
FTLP3	9521.76	1.04311	0.187709	5.55706	2.74355e-08	4.44969e-07
RPS11P5	4687.08	0.687729	0.123818	5.55434	2.78665e-08	4.51654e-07
PMM1	211.069	0.746519	0.134409	5.55409	2.79054e-08	4.51977e-07
LIPE	50.3565	1.67979	0.302499	5.55304	2.80745e-08	4.54408e-07
S1PR4	436.78	1.63097	0.293721	5.55279	2.81146e-08	4.54749e-07
SNX6P1	113.391	-0.935177	0.168421	-5.55261	2.81441e-08	4.54916e-07
PTTG3P	25.2691	-1.55211	0.279754	-5.54812	2.88753e-08	4.6642e-07
FASN	251.662	1.6847	0.303663	5.54792	2.89086e-08	4.66642e-07
CHEK1	66.7271	-1.50876	0.271973	-5.54746	2.89857e-08	4.67571e-07
CIZ1	1171.4	0.609346	0.109852	5.54697	2.90655e-08	4.68542e-07
METRN	35.3576	1.72909	0.311734	5.54669	2.91125e-08	4.68983e-07
MAEA	880.109	0.73851	0.13316	5.54602	2.92239e-08	4.70459e-07
DGKD	3245.76	0.721476	0.130105	5.54534	2.93381e-08	4.7198e-07
POR	434.455	0.830571	0.149822	5.5437	2.96139e-08	4.75889e-07
TOMM70A	767.58	-0.657334	0.118574	-5.54366	2.9621e-08	4.75889e-07
RP11-140K17	24.0719	1.34349	0.242374	5.54303	2.97279e-08	4.77286e-07
EIF5B	1090.4	-0.75951	0.137033	-5.54254	2.98118e-08	4.78312e-07
KLHL17	142.575	1.48878	0.268623	5.54227	2.98575e-08	4.78722e-07
SSR4	552.935	0.749841	0.135343	5.54028	3.01985e-08	4.83866e-07
HMG20B	373.253	1.22312	0.220779	5.54002	3.02437e-08	4.84264e-07
RP11-344L21	55.3627	1.27838	0.230781	5.53936	3.0358e-08	4.85768e-07
BCL9L	3285.37	1.00935	0.182251	5.53823	3.0554e-08	4.88578e-07
WBP2	1363.66	0.819988	0.148069	5.53786	3.06194e-08	4.89295e-07
PTOV1	530.046	1.05574	0.190678	5.53679	3.08061e-08	4.91646e-07
ADCK3	802.756	0.609141	0.110017	5.53678	3.08077e-08	4.91646e-07
RP11-480N24	266.31	1.24654	0.225155	5.53634	3.08852e-08	4.92555e-07
CLCN7	1319.2	1.37989	0.249288	5.53534	3.10632e-08	4.94349e-07
H3F3C	2067.24	1.25324	0.226411	5.53523	3.10827e-08	4.94349e-07
VILL	491.424	0.759412	0.137197	5.53521	3.10863e-08	4.94349e-07
TMSB10	6971.06	1.03121	0.186302	5.53516	3.1095e-08	4.94349e-07
RPS20	4407.96	0.844558	0.152582	5.53512	3.11013e-08	4.94349e-07
POLR2B	1488.84	-0.474404	0.0857262	-5.53394	3.13119e-08	4.97365e-07
AP5M1	576.945	-0.624007	0.112785	-5.53272	3.15298e-08	5.00494e-07
RECQL	1091.61	-0.940332	0.169969	-5.53239	3.15904e-08	5.00795e-07
SETD1B	1561.55	0.807744	0.146003	5.53238	3.15907e-08	5.00795e-07
LAMTOR3	478.68	-0.768047	0.138842	-5.5318	3.16953e-08	5.02081e-07
RP13-258O15	384.869	1.73823	0.31423	5.5317	3.17139e-08	5.02081e-07
LPHN1	250.589	1.45787	0.263678	5.52899	3.2208e-08	5.09451e-07
GET4	61.1916	8.92877	1.61492	5.52891	3.22221e-08	5.09451e-07
FXYD7	61.3372	1.42953	0.258616	5.52762	3.24599e-08	5.1287e-07
ATP6V0B	1055.08	0.632099	0.114385	5.52607	3.27476e-08	5.17074e-07
ZFPM1	165.692	1.48432	0.268615	5.52582	3.27957e-08	5.17491e-07
IGLV1-47	143.544	-2.414	0.436876	-5.52559	3.28376e-08	5.1781e-07
PGP	310.021	0.939362	0.170017	5.5251	3.29305e-08	5.18932e-07
THBS3	355.233	0.738781	0.133739	5.52403	3.31302e-08	5.21735e-07
RP11-274B21	676.631	0.818273	0.148145	5.52346	3.32382e-08	5.23091e-07
NBN	874.29	-0.777251	0.140723	-5.52328	3.32724e-08	5.23284e-07
HSPA8P9	420.822	-0.806178	0.145977	-5.52263	3.33968e-08	5.24895e-07
SAP30BP	817.76	0.683861	0.123833	5.52242	3.34354e-08	5.25156e-07
ANXA2R	395.723	0.774164	0.140231	5.52062	3.37805e-08	5.30002e-07
C17ORF80	356.112	-0.592775	0.107375	-5.52058	3.37883e-08	5.30002e-07
RP11-365H23	375.04	-0.476082	0.0862401	-5.52042	3.38188e-08	5.30013e-07
LYPLA2P1	184.212	0.603529	0.10933	5.52027	3.38484e-08	5.30013e-07
CHMP5	526.076	-1.05163	0.190509	-5.52011	3.38794e-08	5.30013e-07
MAP2K2	606.589	1.02842	0.186307	5.52	3.38994e-08	5.30013e-07
SCARB2	1695.48	-0.878858	0.159213	-5.52	3.39001e-08	5.30013e-07
FAM98C	255.091	0.715444	0.129643	5.51856	3.41791e-08	5.34026e-07
XPO5	549.293	-0.324065	0.0587247	-5.51838	3.42134e-08	5.34213e-07
SCAF1	319.245	1.28209	0.23235	5.51794	3.4299e-08	5.352e-07
PTPN11	1512.27	-0.663733	0.120312	-5.51676	3.45306e-08	5.38237e-07
ALG2	347.5	-0.528448	0.0957913	-5.51666	3.45495e-08	5.38237e-07
PUS7	125.014	-0.660319	0.119697	-5.5166	3.45613e-08	5.38237e-07
PRKRIP1	719.917	0.629056	0.114037	5.51627	3.4628e-08	5.38693e-07
ANAPC15	273.482	0.672927	0.121991	5.51623	3.46357e-08	5.38693e-07
MRPS2	314.538	0.826386	0.149857	5.5145	3.49773e-08	5.43651e-07
CSNK1E	1076.58	0.685313	0.124291	5.51378	3.51215e-08	5.45536e-07
AES	5525.4	0.88995	0.161438	5.51263	3.53507e-08	5.4861e-07
CTC-503J8	354.884	0.755381	0.137029	5.51256	3.53653e-08	5.4861e-07
ZNF335	846.572	0.874845	0.158736	5.5113	3.5619e-08	5.52187e-07
COPB1	1473.58	-0.686256	0.124551	-5.50982	3.59201e-08	5.56494e-07
EIF3J	662.394	-0.706367	0.12821	-5.50947	3.59913e-08	5.57235e-07
RP11-661A12	46.8433	1.17399	0.213142	5.508	3.62939e-08	5.61556e-07
RP11-298C3	270.792	0.805178	0.146193	5.50763	3.63703e-08	5.62373e-07
MFNG	1903.55	0.726353	0.131894	5.5071	3.64792e-08	5.63692e-07
REM2	73.8808	1.20239	0.218354	5.50661	3.65809e-08	5.64898e-07
PLXNA1	187.633	1.14607	0.208135	5.50637	3.66304e-08	5.65297e-07
ARIH2OS	44.4125	1.23583	0.224454	5.50597	3.67147e-08	5.6597e-07
CYB561D2	479.531	0.678293	0.123193	5.50593	3.67214e-08	5.6597e-07
SART1	329.649	0.919715	0.16705	5.50561	3.67885e-08	5.66638e-07
IL4R	3297.81	0.92735	0.168455	5.50505	3.69072e-08	5.67898e-07
KIAA2013	765.309	0.795668	0.144536	5.50499	3.69179e-08	5.67898e-07
MYO9B	3476.84	0.641216	0.116504	5.50382	3.71647e-08	5.71326e-07
CAPS	399.957	1.08681	0.197489	5.50313	3.73113e-08	5.73212e-07
VIPAS39	345.792	-0.404747	0.0735507	-5.50297	3.73444e-08	5.73351e-07
R3HDM4	1441.65	0.682843	0.124117	5.50162	3.76311e-08	5.77382e-07
LIMS2	37.126	1.62312	0.295093	5.50036	3.7902e-08	5.80834e-07
RP11-463O12	19.1999	2.27135	0.412954	5.50025	3.79245e-08	5.80834e-07
ELL2	590.113	-1.31246	0.238619	-5.50023	3.79292e-08	5.80834e-07
STMN1	537.466	-0.976723	0.177634	-5.49853	3.82969e-08	5.86007e-07
CHERP	406.968	0.942597	0.17143	5.49844	3.8316e-08	5.86007e-07
TIMP1	950.492	0.804457	0.146319	5.49797	3.8418e-08	5.87151e-07
PIN1	555.947	1.0023	0.182307	5.49787	3.844e-08	5.87151e-07
STRN4	885.389	1.06135	0.193075	5.49707	3.8615e-08	5.89446e-07
HOOK2	202.303	0.804651	0.146417	5.49561	3.89369e-08	5.93905e-07
SHARPIN	346.396	0.899232	0.16363	5.49552	3.89568e-08	5.93905e-07
CRIP1P4	116.949	3.11225	0.566363	5.49515	3.90387e-08	5.94774e-07
FAM160B2	471.283	1.01535	0.184781	5.49491	3.90916e-08	5.95191e-07
ENKD1	39.8822	1.55915	0.283749	5.4948	3.9116e-08	5.95191e-07
NFKB2	520.907	1.2801	0.233013	5.49366	3.93682e-08	5.98647e-07
RP11-829H16	785.425	1.24602	0.226847	5.49277	3.95682e-08	6.01305e-07
ZNF687	643.837	1.09172	0.198768	5.49245	3.96395e-08	6.02007e-07
IGHV2-5	105.88	-2.24505	0.408773	-5.49218	3.97004e-08	6.02548e-07
RFK	388.983	-1.08963	0.198434	-5.49116	3.99308e-08	6.05659e-07
RPL4P2	39.863	1.88628	0.343582	5.49004	4.01844e-08	6.09118e-07
ARID5A	1007.42	1.20059	0.218694	5.48981	4.02371e-08	6.09531e-07
RP11-483H11	78.3841	-1.01743	0.185353	-5.48913	4.03909e-08	6.11472e-07
HNRNPA0	2165.31	0.817817	0.148994	5.48893	4.04367e-08	6.11778e-07
PLEKHN1	16.0398	2.03872	0.371516	5.48756	4.07526e-08	6.16167e-07
RPL23P8	3119.23	0.898362	0.163727	5.48694	4.08966e-08	6.17952e-07
PRPS2	399.293	-0.715622	0.130439	-5.48626	4.10542e-08	6.19941e-07
LRIF1	301.203	-0.883975	0.161136	-5.4859	4.11379e-08	6.20813e-07
BAIAP2	111.431	1.40754	0.256619	5.48493	4.13637e-08	6.23827e-07
HAVCR2	798.702	-0.726331	0.132451	-5.48377	4.16358e-08	6.27533e-07
GALNT1	1527.88	-0.820276	0.149596	-5.48329	4.1749e-08	6.28455e-07
GNB4	478.4	-1.08604	0.198064	-5.48329	4.17496e-08	6.28455e-07
TP53RK	211.915	-0.482753	0.0880495	-5.48274	4.18784e-08	6.29997e-07
ALG12	287.861	0.869195	0.158541	5.48246	4.19446e-08	6.30596e-07
RP11-813P10	73.119	0.968026	0.17661	5.48117	4.22533e-08	6.34824e-07
SPATA2L	88.1039	2.02428	0.369323	5.48106	4.22791e-08	6.34824e-07
SKA1	12.0763	-2.40465	0.438766	-5.48049	4.24152e-08	6.36467e-07
PTPRC	26545.8	-0.79561	0.145185	-5.47999	4.25341e-08	6.3785e-07
RP11-778D9	10539.7	0.671992	0.122639	5.47943	4.26695e-08	6.39479e-07
MIR142	282.373	1.69439	0.309286	5.47841	4.29166e-08	6.4278e-07
NAA50	1954.86	-0.994364	0.18152	-5.47799	4.30181e-08	6.43895e-07
TMEM119	37.3471	2.2801	0.416258	5.47762	4.31091e-08	6.44854e-07
SVA-E	141.541	1.13673	0.199047	5.71086	1.12407e-08	6.46964e-07
AC018738	49.7146	2.33063	0.425717	5.4746	4.38505e-08	6.55534e-07
SPI1	3499.28	1.03326	0.188792	5.47299	4.4251e-08	6.61106e-07
DXO	281.871	1.27531	0.233089	5.47135	4.46612e-08	6.66758e-07
RPL3P7	3854.13	0.963061	0.176022	5.47126	4.46851e-08	6.66758e-07
RP11-63E16	124.831	-1.00133	0.183033	-5.47074	4.48148e-08	6.68275e-07
TPM2	126.983	1.52256	0.278384	5.46929	4.51842e-08	6.73308e-07
UBE2H	1534.99	-0.492142	0.0899843	-5.46919	4.52087e-08	6.73308e-07
VDAC1	1115.44	-0.538823	0.0985474	-5.46765	4.5604e-08	6.78772e-07
MUM1	371.596	0.614555	0.112406	5.4673	4.56948e-08	6.79699e-07
SSR1	3292.33	-0.810604	0.148272	-5.467	4.57704e-08	6.804e-07
MEPCE	788.076	1.03297	0.188956	5.46674	4.58394e-08	6.81002e-07
SLC29A2	102.376	1.1717	0.214396	5.46509	4.62671e-08	6.86929e-07
MRPL4	266.785	0.888627	0.162624	5.46431	4.64709e-08	6.89525e-07
LLGL1	279.272	0.910081	0.166559	5.46403	4.65446e-08	6.9019e-07
IFI44	2018.9	-2.02697	0.371023	-5.46321	4.676e-08	6.92954e-07
COL6A1	29.4448	2.3919	0.437915	5.46203	4.70727e-08	6.97155e-07
ID3	47.8646	1.46602	0.268413	5.4618	4.71335e-08	6.97622e-07
TMUB2	1212.51	0.661263	0.121086	5.46108	4.73245e-08	7.00015e-07
XAB2	442.305	1.43725	0.263257	5.45949	4.77494e-08	7.05863e-07
KRT72	477.229	2.47628	0.453623	5.4589	4.79087e-08	7.0778e-07
TMEM150A	186.307	0.673126	0.123314	5.45865	4.79764e-08	7.08342e-07
ARL6IP1	906.426	-1.70566	0.312513	-5.45788	4.81849e-08	7.10669e-07
CTDSP1	2762.12	0.528087	0.0967573	5.45785	4.81935e-08	7.10669e-07
CLPP	201.187	1.14587	0.209994	5.45671	4.85037e-08	7.14419e-07
MRI1	554.834	0.600789	0.110101	5.4567	4.85077e-08	7.14419e-07
ATG12	988.242	-0.508374	0.0931718	-5.4563	4.8615e-08	7.15557e-07
TNFRSF19	7.29851	-1.78437	0.327186	-5.45369	4.93366e-08	7.25731e-07
ATP11C	651.608	-0.617792	0.113288	-5.45328	4.94499e-08	7.2695e-07
AP3D1	1092.7	0.785398	0.144034	5.45286	4.95668e-08	7.2822e-07
BABAM1	759.174	0.580984	0.106577	5.4513	5.00017e-08	7.34158e-07
RRAD	18.8462	3.74379	0.68689	5.45035	5.02717e-08	7.37669e-07
DBN1	78.7361	1.55893	0.286044	5.44996	5.03799e-08	7.38803e-07
AREL1	1101.65	-0.371807	0.0682234	-5.44985	5.04112e-08	7.38808e-07
DLGAP5	28.6817	-2.96775	0.544589	-5.44952	5.05067e-08	7.39752e-07
APBA3	342.631	0.986972	0.181142	5.44862	5.07618e-08	7.42582e-07
CYHR1	826.237	1.13183	0.207727	5.44862	5.07621e-08	7.42582e-07
BANP	375.167	0.730977	0.1342	5.44693	5.12467e-08	7.49213e-07
SLC16A1	229.458	-0.974514	0.178937	-5.44614	5.14755e-08	7.52097e-07
CD14	3885.68	1.47501	0.270845	5.44596	5.1527e-08	7.52388e-07
CAPN1	1139.61	0.794572	0.145983	5.44292	5.24148e-08	7.64884e-07
B3GAT3	613.516	0.877397	0.16121	5.44257	5.25173e-08	7.65912e-07
PAICS	398.52	-0.742873	0.136497	-5.4424	5.25675e-08	7.66177e-07
IFI27L2	117.559	1.08064	0.198565	5.44226	5.26093e-08	7.66318e-07
AC009506	451.418	-0.849127	0.156034	-5.44193	5.2706e-08	7.67258e-07
PUF60	760.416	0.883512	0.162365	5.44152	5.28281e-08	7.68566e-07
FAM193B	2078.79	0.80234	0.147469	5.44075	5.30558e-08	7.71409e-07
EEF1B2P3	7421.98	0.626895	0.115227	5.44053	5.31236e-08	7.71926e-07
SUN2	7511.38	0.752375	0.138299	5.4402	5.32209e-08	7.72848e-07
ITPKB	3146.39	0.762605	0.140185	5.44	5.32798e-08	7.72848e-07
IKBKGP1	360.19	0.812819	0.149416	5.43999	5.32842e-08	7.72848e-07
NXPE3	1694.18	-0.538484	0.0989957	-5.43947	5.34387e-08	7.74618e-07
ZFPL1	226.166	0.788016	0.144888	5.43879	5.36449e-08	7.77135e-07
DOHH	43.213	1.71473	0.31529	5.43858	5.37054e-08	7.77405e-07
HIST2H2AA3	27.4441	2.2646	0.416401	5.43851	5.37286e-08	7.77405e-07
RPL24P4	7854.66	0.531609	0.0977581	5.438	5.38825e-08	7.79158e-07
IGLV7-43	38.4216	-2.00591	0.368939	-5.43698	5.41921e-08	7.83162e-07
NEXN	157.778	-1.6699	0.307187	-5.43611	5.44578e-08	7.86524e-07
GGTLC2	7.66101	4.83433	0.889366	5.43571	5.45782e-08	7.87787e-07
MAK16	261.878	-0.514283	0.0946262	-5.43489	5.48309e-08	7.90956e-07
ST3GAL5	1238.24	-0.496413	0.0913416	-5.43469	5.48916e-08	7.91353e-07
ANAPC11	202.898	1.12532	0.207093	5.43388	5.51408e-08	7.94467e-07
MAP4K2	393.452	0.990251	0.182288	5.43234	5.56199e-08	8.00887e-07
RP3-395M20	262.865	1.44931	0.266829	5.43162	5.58456e-08	8.03651e-07
RABL6	822.489	1.09878	0.202299	5.43148	5.58881e-08	8.03779e-07
SNPH	277.393	1.11656	0.205601	5.43074	5.61207e-08	8.06639e-07
NDUFV1	1168.75	0.781249	0.143871	5.43022	5.62845e-08	8.08505e-07
RPL23AP2	1071.41	0.765967	0.141107	5.42826	5.69065e-08	8.16949e-07
CHPF2	1356.16	0.82534	0.152071	5.42735	5.71969e-08	8.20624e-07
TM7SF2	48.501	1.28188	0.236198	5.42713	5.72664e-08	8.20765e-07
C19ORF43	1485.76	0.733988	0.135245	5.4271	5.72754e-08	8.20765e-07
ATAD2	378.128	-0.81923	0.150989	-5.42574	5.77138e-08	8.26304e-07
OASL	392.043	-1.37869	0.254106	-5.42564	5.77475e-08	8.26304e-07
RP11-958N24	443.822	2.57602	0.474806	5.42543	5.78154e-08	8.26304e-07
SERTAD1	590.424	1.8434	0.339772	5.4254	5.7824e-08	8.26304e-07
MGMT	131.027	1.21526	0.223997	5.42537	5.7835e-08	8.26304e-07
UBALD2	1375.99	0.907758	0.167352	5.42425	5.81975e-08	8.30986e-07
TTK	19.851	-2.29695	0.423554	-5.42305	5.85909e-08	8.36103e-07
MRPL23	193.935	0.825682	0.152262	5.42278	5.86802e-08	8.36876e-07
KIF20B	236.014	-0.947994	0.174832	-5.42231	5.88335e-08	8.38419e-07
PTPN3	16.4005	-2.39703	0.442075	-5.42223	5.88586e-08	8.38419e-07
CX3CR1	3564.04	-1.36496	0.251745	-5.42199	5.89378e-08	8.38901e-07
GNL2	585.645	-0.389026	0.0717507	-5.42192	5.89627e-08	8.38901e-07
MDH1	1130.55	-0.5126	0.0945584	-5.42099	5.92705e-08	8.42778e-07
RP3-417G15	4224.91	0.757507	0.139777	5.41941	5.97961e-08	8.49745e-07
EBF4	57.123	1.42971	0.263826	5.41914	5.98848e-08	8.50499e-07
XXCOS-LUCA11	110.588	1.17388	0.216676	5.41768	6.03763e-08	8.5697e-07
KCTD17	225.193	0.790118	0.145868	5.41665	6.07265e-08	8.60752e-07
ATP7A	359.811	-0.656505	0.121202	-5.41663	6.07335e-08	8.60752e-07
AC007879	70.1564	0.946932	0.174821	5.41658	6.07509e-08	8.60752e-07
FKRP	257.304	0.747446	0.138014	5.41571	6.10463e-08	8.64424e-07
AC144831	20.886	1.71019	0.315889	5.41389	6.16685e-08	8.72717e-07
RP11-17A4	1733.07	0.549994	0.101613	5.41266	6.20958e-08	8.77778e-07
SCAP	963.282	0.592769	0.109516	5.41265	6.20996e-08	8.77778e-07
ZFAND2A	474.523	0.765404	0.141449	5.41115	6.26209e-08	8.84623e-07
CCDC85B	62.6393	2.87899	0.532245	5.40915	6.33247e-08	8.93507e-07
GOLGA2P7	132.028	1.47007	0.27181	5.40844	6.35764e-08	8.96528e-07
CTB-158E9	74.992	-0.824001	0.152365	-5.40806	6.37122e-08	8.97913e-07
RPL10AP2	593.846	0.815934	0.150877	5.40793	6.37572e-08	8.98017e-07
SLC8B1	723.754	0.689647	0.127553	5.40673	6.41842e-08	9.03499e-07
SLAMF7	2869.3	-1.02835	0.190236	-5.40566	6.45687e-08	9.08376e-07
ANKS6	236.066	0.770125	0.142477	5.40525	6.47176e-08	9.09934e-07
HDAC11	101.986	1.07632	0.19914	5.40484	6.4868e-08	9.11299e-07
LMTK3	94.0633	1.44223	0.266844	5.40477	6.4891e-08	9.11299e-07
EIF3KP1	130.912	0.930091	0.172094	5.40456	6.4966e-08	9.11815e-07
AC022431	11361.2	0.502328	0.0929577	5.40383	6.52326e-08	9.1502e-07
FLNA	13900.7	0.984006	0.182124	5.40294	6.5558e-08	9.19044e-07
RP11-66N24	757.181	0.771227	0.142774	5.40173	6.59999e-08	9.24696e-07
C14ORF119	573.572	-0.856057	0.158507	-5.40076	6.63591e-08	9.29183e-07
RASGRP2	4546.06	0.978987	0.181279	5.40044	6.64774e-08	9.29961e-07
RBM8A	1094.28	-0.413983	0.0766578	-5.4004	6.64925e-08	9.29961e-07
DOK2	1853.04	0.927701	0.17179	5.4002	6.65654e-08	9.30435e-07
VTA1	724.607	-0.893983	0.165556	-5.39987	6.66878e-08	9.316e-07
DCAF13P1	59.7926	-0.854966	0.158342	-5.39949	6.68311e-08	9.32549e-07
DCAF12	793.185	-0.601622	0.111422	-5.39948	6.68339e-08	9.32549e-07
NFIC	374.044	0.811037	0.15022	5.39898	6.70213e-08	9.34618e-07
INO80B	321.42	1.04804	0.194127	5.39873	6.71145e-08	9.35371e-07
EXO1	23.2737	-2.00209	0.370865	-5.39842	6.72296e-08	9.36429e-07
RPS4XP7	136.069	1.64934	0.305568	5.3976	6.75383e-08	9.4018e-07
NAT9	481.536	0.71099	0.131736	5.39709	6.77299e-08	9.42298e-07
CAPRIN1	2195.9	-0.686278	0.127165	-5.39673	6.7865e-08	9.43628e-07
ZNF865	287.202	1.05696	0.195898	5.3955	6.83347e-08	9.49291e-07
ZNF76	1024.66	0.57631	0.106814	5.39545	6.83518e-08	9.49291e-07
ABHD11	139.478	1.01703	0.188515	5.39499	6.85278e-08	9.51182e-07
SNORD3A	234.024	3.32328	0.616051	5.39449	6.87168e-08	9.53251e-07
LHPP	275.528	0.801046	0.148558	5.39213	6.96255e-08	9.65296e-07
MAGT1	1327.73	-0.807743	0.149808	-5.39184	6.97399e-08	9.66321e-07
RAD23A	950.366	0.64125	0.118946	5.39109	7.00332e-08	9.69821e-07
AL162151	2554.75	0.942537	0.174879	5.38966	7.05922e-08	9.76997e-07
C20ORF112	1623.25	0.610673	0.113318	5.38901	7.08455e-08	9.78879e-07
TTLL12	271.893	0.920093	0.170738	5.38891	7.08861e-08	9.78879e-07
COX15	478.086	-0.68085	0.126343	-5.3889	7.08885e-08	9.78879e-07
PRPF38A	932.277	-0.362015	0.0671779	-5.38889	7.08922e-08	9.78879e-07
STXBP2	1451.79	0.967203	0.179489	5.38866	7.09863e-08	9.79611e-07
NDUFS1	845.084	-0.601175	0.111567	-5.38846	7.1065e-08	9.8013e-07
TECPR1	1141.07	0.958239	0.177922	5.38573	7.21509e-08	9.94482e-07
SNRPB	1264.67	0.584334	0.108499	5.38564	7.21889e-08	9.94482e-07
TSC22D4	1495.6	1.12667	0.209242	5.38454	7.26296e-08	9.99904e-07
MAP3K14	1301.82	0.666658	0.123812	5.38445	7.26662e-08	9.99904e-07
DENND5B	274.146	-1.28858	0.23933	-5.38412	7.27992e-08	1.00116e-06
COMTD1	25.1285	2.06637	0.383908	5.38246	7.34733e-08	1.00985e-06
USP19	888.518	0.76382	0.141928	5.38174	7.37678e-08	1.01331e-06
NEIL1	225.241	1.11908	0.207968	5.38099	7.40792e-08	1.017e-06
SIRT7	1090.58	0.722202	0.134223	5.38062	7.42292e-08	1.01848e-06
GS1-393G12	27.2577	1.51888	0.282301	5.38035	7.43412e-08	1.01943e-06
GAMT	35.9518	1.76102	0.327339	5.37982	7.45604e-08	1.02185e-06
TRMT10A	71.715	-0.925908	0.172121	-5.3794	7.47336e-08	1.02363e-06
INO80E	749.593	0.981363	0.182439	5.37914	7.48424e-08	1.02453e-06
TLR7	684.57	-1.39349	0.259078	-5.37866	7.50433e-08	1.02669e-06
YDJC	181.758	1.53246	0.284933	5.37831	7.51866e-08	1.02796e-06
IGLL5	567.157	-1.93903	0.360533	-5.37823	7.52217e-08	1.02796e-06
HAR1A	35.6235	1.64648	0.306191	5.3773	7.56111e-08	1.03269e-06
ARHGEF18	1756.52	0.988059	0.183767	5.37668	7.5872e-08	1.03535e-06
MAT2B	2262.41	-1.02989	0.191549	-5.37663	7.58929e-08	1.03535e-06
AARS	629.255	-0.519972	0.0967161	-5.37627	7.60437e-08	1.03682e-06
PDHB	462.322	-0.546233	0.101617	-5.37542	7.64062e-08	1.04117e-06
THRAP3	2002.22	-0.34903	0.0649379	-5.37483	7.66538e-08	1.04394e-06
PPP4C	852.037	0.492424	0.0916277	5.37418	7.69323e-08	1.04714e-06
MVD	315.365	1.28488	0.239108	5.37366	7.71525e-08	1.04954e-06
RNF213	16206.5	-0.735838	0.136981	-5.37182	7.7944e-08	1.05946e-06
SERPING1	308.413	-2.09564	0.390121	-5.37176	7.79704e-08	1.05946e-06
MFAP3	413.968	-0.529851	0.0986559	-5.37069	7.84341e-08	1.06515e-06
HDAC5	562.391	0.766065	0.142653	5.37014	7.86752e-08	1.06782e-06
ACSF3	476.208	0.804327	0.149816	5.36875	7.92857e-08	1.07549e-06
GLYCTK	402.051	0.909451	0.169409	5.36837	7.9453e-08	1.07715e-06
LEMD2	1514.42	0.530103	0.0987537	5.36793	7.96467e-08	1.07916e-06
FAM173A	33.9549	2.30796	0.430023	5.36706	8.00287e-08	1.08372e-06
SERF2	3776.89	0.723087	0.134735	5.36672	8.01815e-08	1.08518e-06
TNFRSF9	35.241	-1.77845	0.331393	-5.36659	8.02401e-08	1.08535e-06
UNC13D	1144.97	0.960071	0.178919	5.36596	8.05176e-08	1.08849e-06
APOL1	602.357	-0.879756	0.16399	-5.3647	8.10826e-08	1.09551e-06
LONP1	431.428	0.994368	0.185381	5.36393	8.14327e-08	1.09962e-06
RPSAP15	1549.41	0.824242	0.153677	5.36347	8.1637e-08	1.10175e-06
TP73-AS1	498.106	0.792503	0.147777	5.36284	8.19223e-08	1.10498e-06
ITPR2	1006.99	-0.570198	0.106352	-5.3614	8.25783e-08	1.1132e-06
VKORC1L1	380.662	-0.721054	0.134509	-5.36064	8.29259e-08	1.11725e-06
TNIP2	711.055	0.805619	0.150306	5.35985	8.32898e-08	1.12152e-06
RPS23	6206.87	0.781023	0.145724	5.35961	8.34004e-08	1.12238e-06
AL590867	9.37595	1.89983	0.35449	5.35933	8.35292e-08	1.12348e-06
BIN1	847.646	1.04387	0.194796	5.35876	8.37928e-08	1.12639e-06
UGGT1	1595.83	-0.534651	0.0997795	-5.35832	8.39994e-08	1.12853e-06
HYAL3	69.5455	1.45892	0.272347	5.35682	8.46982e-08	1.13728e-06
UPF2	1159.02	-0.371234	0.0693066	-5.3564	8.48975e-08	1.13932e-06
RCE1	211.248	1.02934	0.192181	5.35611	8.50345e-08	1.14051e-06
FAS	928.847	-0.958948	0.179075	-5.35502	8.55464e-08	1.14673e-06
PELI3	131.468	1.42048	0.265299	5.35425	8.59141e-08	1.15102e-06
CDC42BPG	80.3961	1.05207	0.196497	5.35413	8.5968e-08	1.15109e-06
TLE2	79.0762	1.60661	0.300098	5.35363	8.62047e-08	1.15362e-06
BLZF1	377.128	-0.611414	0.114224	-5.35275	8.66252e-08	1.15777e-06
MAD2L2	155.605	0.75235	0.140555	5.3527	8.66493e-08	1.15777e-06
CEP135	522.422	-0.560258	0.104669	-5.35268	8.66607e-08	1.15777e-06
HGS	838.818	0.971075	0.181423	5.35253	8.67307e-08	1.15806e-06
AGTRAP	1501.42	1.00025	0.186887	5.35218	8.69024e-08	1.1597e-06
LA16C-306E5	455.533	0.983838	0.183835	5.35175	8.71084e-08	1.1618e-06
GAPDH	10035.3	0.666638	0.12457	5.3515	8.72284e-08	1.16275e-06
SLC25A1	171.042	1.02668	0.191859	5.35122	8.73649e-08	1.16392e-06
KNTC1	317.32	-0.794101	0.14842	-5.35035	8.77854e-08	1.16887e-06
TTYH3	1294.76	1.27747	0.238823	5.349	8.84396e-08	1.17693e-06
KIF2C	30.9173	-2.08683	0.390185	-5.34832	8.87739e-08	1.18072e-06
GFRA2	37.533	1.57941	0.295367	5.34727	8.92913e-08	1.1863e-06
KCNAB2	4300.98	0.808977	0.151288	5.34727	8.92927e-08	1.1863e-06
RAB8B	2062.74	-0.994072	0.185913	-5.34698	8.94328e-08	1.18712e-06
MIIP	401.761	1.16149	0.217225	5.34694	8.94539e-08	1.18712e-06
TMEM194B	145.288	-0.728804	0.136344	-5.34535	9.02421e-08	1.19691e-06
THAP11	892.552	0.568799	0.106425	5.34459	9.06225e-08	1.20129e-06
RP11-627K11	54.8505	1.7294	0.323627	5.34382	9.10082e-08	1.2055e-06
RPL12	624.715	1.40548	0.263014	5.34375	9.10409e-08	1.2055e-06
HS6ST1P1	6.51411	5.70063	1.06691	5.34314	9.13487e-08	1.2089e-06
HAR1B	10.3662	2.61379	0.489211	5.34287	9.14867e-08	1.21006e-06
PPP3R1	1592.61	-0.795281	0.148878	-5.34182	9.2018e-08	1.21641e-06
AC067945	56.0222	3.97276	0.743779	5.34132	9.2273e-08	1.21911e-06
AC092299	203.562	2.49718	0.467534	5.34118	9.23422e-08	1.21935e-06
MMP17	128.443	1.73552	0.324956	5.34079	9.254e-08	1.22093e-06
RBM18	683.598	-0.523054	0.0979364	-5.34075	9.25647e-08	1.22093e-06
FAM175B	440.753	-0.501011	0.0938599	-5.33786	9.40487e-08	1.23982e-06
IGHV3-30	605.269	-2.84609	0.533268	-5.33707	9.4462e-08	1.24458e-06
PCNXL3	831.698	1.12325	0.210467	5.33695	9.45255e-08	1.24473e-06
PSMB10	306.546	1.38123	0.25884	5.33623	9.48988e-08	1.24896e-06
SRP68	847.671	-0.334101	0.0626186	-5.3355	9.52842e-08	1.25334e-06
TNK2	2247.88	1.02177	0.191555	5.33408	9.60294e-08	1.26245e-06
NPLOC4	1959.44	0.442295	0.0829203	5.33398	9.60825e-08	1.26245e-06
ROBO2	127.408	-1.14422	0.214535	-5.33346	9.63614e-08	1.26542e-06
LSM14B	583.132	0.560811	0.105174	5.33223	9.70131e-08	1.27328e-06
SRP72	1428.67	-0.620773	0.116443	-5.33115	9.75907e-08	1.28015e-06
ABCB8	363.25	0.890927	0.167125	5.3309	9.77291e-08	1.28126e-06
RAVER1	243.226	1.39788	0.262391	5.32748	9.95868e-08	1.3049e-06
RPS12	829.057	1.06864	0.200608	5.32701	9.98449e-08	1.30757e-06
RPL9P7	30440.5	0.526622	0.0988649	5.32669	1.00021e-07	1.30916e-06
RP11-356I18	18.0914	1.82639	0.342923	5.32593	1.00439e-07	1.31331e-06
NUDT14	114.64	1.51434	0.284335	5.32591	1.00449e-07	1.31331e-06
IMPA1	359.95	-1.08821	0.204345	-5.32534	1.00765e-07	1.31673e-06
C19ORF48	221.537	1.27017	0.238533	5.32493	1.00991e-07	1.31896e-06
VPS4B	1141.26	-0.775025	0.14558	-5.32371	1.01671e-07	1.3271e-06
UGDH	150.932	-1.07352	0.201652	-5.32361	1.01726e-07	1.3271e-06
RP11-47K11	92.2776	-0.918944	0.172634	-5.32307	1.02031e-07	1.33036e-06
TFEB	568.179	0.894589	0.168065	5.32289	1.02133e-07	1.33097e-06
FAM178A	804.299	-0.643412	0.120884	-5.32257	1.02309e-07	1.33253e-06
EIF4EBP3	89.2144	0.881203	0.165614	5.32082	1.03301e-07	1.34471e-06
TBC1D31	301.104	-0.721146	0.135537	-5.32065	1.03399e-07	1.34525e-06
ACAP1	2137.26	0.879818	0.165395	5.31948	1.04062e-07	1.35256e-06
RMI1	168.988	-1.24783	0.234581	-5.3194	1.04113e-07	1.35256e-06
MAN1A1	1882.66	-1.39051	0.261404	-5.31937	1.0413e-07	1.35256e-06
CCDC9	219.007	1.05701	0.198785	5.31736	1.05282e-07	1.36677e-06
PAIP2B	141.282	0.922052	0.173418	5.31693	1.05532e-07	1.36928e-06
ACBD3	781.018	-0.68812	0.129435	-5.31634	1.05874e-07	1.37296e-06
CLTC	2602.32	-0.605982	0.113987	-5.31622	1.05944e-07	1.37314e-06
STK39	516.563	-0.767969	0.144483	-5.3153	1.0648e-07	1.37933e-06
CISD1	114.546	-0.935315	0.175971	-5.31517	1.06558e-07	1.37959e-06
RP11-568N6	37.4456	-1.49949	0.282228	-5.31304	1.0781e-07	1.39505e-06
GNA12	957.255	0.602105	0.113345	5.31212	1.08355e-07	1.40133e-06
GTF2F1	729.219	0.579441	0.109096	5.31132	1.08833e-07	1.40676e-06
RP11-768B22	4.58277	-3.40729	0.641605	-5.31057	1.0928e-07	1.41177e-06
SKA3	17.8821	-1.98506	0.373832	-5.31002	1.09616e-07	1.41534e-06
PWWP2B	168.802	1.67789	0.316009	5.30963	1.09848e-07	1.41757e-06
METTL7A	1219.47	-0.830326	0.156385	-5.30949	1.09934e-07	1.41792e-06
FRMD8P1	59.0101	1.74899	0.329539	5.30738	1.11213e-07	1.43353e-06
MTMR6	990.215	-0.776671	0.14634	-5.30729	1.11264e-07	1.43353e-06
ACADVL	2198.26	0.665284	0.125361	5.30694	1.11478e-07	1.43551e-06
RPS18P9	98.8655	0.770749	0.145274	5.30547	1.12382e-07	1.44636e-06
PRR7	220.927	1.37378	0.25895	5.30518	1.1256e-07	1.44734e-06
DPEP2	1500.76	0.716553	0.135067	5.30515	1.12579e-07	1.44734e-06
ABHD12	364.632	0.564845	0.106479	5.30477	1.12813e-07	1.44956e-06
MYO15B	1726.77	1.15525	0.217786	5.30454	1.1296e-07	1.45067e-06
ROCK1	2322.79	-0.696068	0.131227	-5.30431	1.13097e-07	1.45166e-06
WIZ	502.443	1.00301	0.189105	5.30397	1.13312e-07	1.45363e-06
PDLIM2	508.926	1.31367	0.247691	5.30368	1.13494e-07	1.45519e-06
TRIP6	72.0283	0.877695	0.165501	5.30325	1.13757e-07	1.45778e-06
FAM127B	123.315	0.888723	0.167592	5.30289	1.13986e-07	1.45918e-06
TMA16	150.58	-0.910583	0.171715	-5.30288	1.13989e-07	1.45918e-06
RPS18P12	443.464	1.46879	0.277054	5.30146	1.14881e-07	1.46982e-06
NARFL	246.541	1.08794	0.20527	5.30004	1.15779e-07	1.48051e-06
BAIAP3	95.9586	2.00762	0.378921	5.29826	1.16911e-07	1.49396e-06
RSAD1	692.944	0.487045	0.0919267	5.29819	1.16956e-07	1.49396e-06
HRSP12	85.6289	-0.81475	0.153796	-5.29759	1.17344e-07	1.49811e-06
PLCD1	321.584	1.01015	0.190732	5.29618	1.18252e-07	1.5089e-06
FYB	8480.91	-0.53995	0.101974	-5.29495	1.19048e-07	1.51825e-06
DGCR6L	370.975	1.11264	0.210186	5.29361	1.19923e-07	1.52858e-06
DHX30	698.994	0.70181	0.132587	5.29319	1.20198e-07	1.53121e-06
KIFC1	41.6383	-1.6797	0.317337	-5.2931	1.20257e-07	1.53121e-06
RPL4P5	2535.14	0.628585	0.118782	5.29192	1.21041e-07	1.54037e-06
MESDC2	769.728	-0.485248	0.0917069	-5.29129	1.21459e-07	1.54487e-06
LSMD1	256.014	0.853716	0.161356	5.29087	1.21734e-07	1.54754e-06
ATAD3A	169.055	1.07542	0.203277	5.2904	1.22047e-07	1.55051e-06
SLC39A6	765.025	-0.545661	0.103143	-5.29033	1.22097e-07	1.55051e-06
TRIP13	18.9271	-1.94749	0.368169	-5.28967	1.22535e-07	1.55523e-06
SOCS4	585.627	-0.651074	0.123088	-5.28948	1.22666e-07	1.55537e-06
CMTM6	4766.79	-0.788247	0.149022	-5.28946	1.22676e-07	1.55537e-06
CPSF3L	800.446	0.749467	0.141703	5.28902	1.22977e-07	1.55836e-06
DLGAP3	10.2743	2.22993	0.421645	5.28864	1.23231e-07	1.5601e-06
MSANTD4	278.51	-0.664145	0.12558	-5.28862	1.23245e-07	1.5601e-06
EVA1B	15.2811	3.6803	0.695959	5.2881	1.23592e-07	1.56367e-06
CIDECP	235.944	0.637624	0.120585	5.28777	1.23818e-07	1.56569e-06
ZFAND3	1303.6	0.419281	0.0793141	5.28633	1.24792e-07	1.57677e-06
IER5L	65.6376	1.65162	0.312434	5.28628	1.24826e-07	1.57677e-06
GALNS	577.35	1.04187	0.197135	5.28504	1.25677e-07	1.58668e-06
RP11-143J12	73.1545	0.840841	0.159135	5.28383	1.26509e-07	1.59634e-06
C1ORF86	218.262	1.21883	0.230677	5.2837	1.26602e-07	1.59667e-06
LMAN1	1259.14	-1.19438	0.22607	-5.28324	1.2692e-07	1.59983e-06
LTB	977.434	1.54191	0.291873	5.2828	1.27222e-07	1.6028e-06
FAM210A	254.938	-0.700718	0.132657	-5.28217	1.27661e-07	1.60748e-06
RP11-342M1	178.004	1.04461	0.197778	5.28173	1.27969e-07	1.61051e-06
WDR91	660.644	0.482718	0.0914102	5.28079	1.28628e-07	1.61795e-06
LMNB1	875.789	-1.20288	0.227823	-5.27989	1.29259e-07	1.62502e-06
OPA1	903.299	-0.634782	0.120235	-5.2795	1.29539e-07	1.62723e-06
CARD9	425.334	1.47844	0.280036	5.27945	1.2957e-07	1.62723e-06
SIPA1	1315.48	1.19197	0.225801	5.27885	1.29997e-07	1.63173e-06
AC116614	4.59816	4.45823	0.844627	5.27835	1.30355e-07	1.63491e-06
PIGN	268.649	-0.906602	0.17176	-5.2783	1.30387e-07	1.63491e-06
ZFAND2B	398.999	0.570958	0.108217	5.27603	1.32016e-07	1.65446e-06
ZNF783	1146.82	0.477384	0.0904957	5.27521	1.32603e-07	1.66094e-06
GAPDHP63	171.062	0.691312	0.13107	5.27436	1.33223e-07	1.66784e-06
TNFRSF17	140.203	-3.36357	0.637909	-5.2728	1.34354e-07	1.68112e-06
HNRNPA3P5	165.857	-0.718869	0.136379	-5.2711	1.35606e-07	1.69523e-06
MKL1	1351.98	0.660737	0.125351	5.27108	1.35624e-07	1.69523e-06
URM1	820.664	0.604308	0.114671	5.26991	1.3649e-07	1.70517e-06
UBE2J2	451.606	0.68316	0.129637	5.26977	1.36594e-07	1.70556e-06
HSF4	84.2256	1.36272	0.258608	5.26943	1.36849e-07	1.70786e-06
METRNL	685.814	1.86766	0.354511	5.26825	1.3773e-07	1.71751e-06
ANKRD11	2942.33	0.747409	0.141872	5.2682	1.37766e-07	1.71751e-06
LSR	173.392	1.35469	0.257151	5.26808	1.3786e-07	1.71778e-06
ZNF428	132.677	1.16644	0.221429	5.2678	1.38065e-07	1.71944e-06
MYCBP	503.189	-0.742798	0.141049	-5.26623	1.39253e-07	1.73334e-06
SNHG5	716.817	0.961009	0.182577	5.26358	1.41279e-07	1.75763e-06
ASH2LP1	3.65681	-2.88208	0.54757	-5.2634	1.41419e-07	1.75845e-06
CARS2	1300.74	0.587495	0.111633	5.26276	1.41911e-07	1.76366e-06
SPOCK2	5815.16	0.848978	0.161357	5.26149	1.42891e-07	1.77492e-06
RBM19	748.125	0.640835	0.121819	5.26053	1.43641e-07	1.78331e-06
KRT10	144.947	0.89652	0.170431	5.26032	1.43805e-07	1.78441e-06
ANKLE2	1802.85	0.277193	0.0527119	5.25863	1.45132e-07	1.79994e-06
UBAC1	481.68	0.601835	0.114456	5.25822	1.45458e-07	1.80304e-06
CCL2	24.1375	-2.85764	0.543593	-5.25695	1.46464e-07	1.81457e-06
ANKRD9	17.6145	2.65467	0.505147	5.25524	1.4783e-07	1.83055e-06
PTCH2	21.6096	1.32245	0.251664	5.25481	1.48179e-07	1.83392e-06
GSK3B	1595.9	-0.586487	0.111616	-5.25453	1.48403e-07	1.83574e-06
ZDHHC1	46.6239	1.94183	0.369569	5.25432	1.48574e-07	1.8369e-06
TMEM8B	172.875	0.926486	0.176335	5.25413	1.48728e-07	1.83785e-06
YIPF6	285.147	-0.723503	0.137716	-5.2536	1.49158e-07	1.84222e-06
LEPREL4	53.9935	0.881455	0.167876	5.25064	1.51575e-07	1.87109e-06
PDE6G	44.2596	1.16397	0.221698	5.25026	1.51886e-07	1.87397e-06
MRPL34	217.467	0.764095	0.145553	5.24958	1.52445e-07	1.87989e-06
IFI27	89.5972	-3.81407	0.726571	-5.24941	1.52589e-07	1.88069e-06
TECR	199.739	1.17729	0.224285	5.24907	1.52873e-07	1.8823e-06
NDUFA9P1	196.417	-0.613209	0.116823	-5.24906	1.52876e-07	1.8823e-06
ING5	545.743	0.627871	0.119627	5.24857	1.53281e-07	1.8863e-06
HMGN2P4	94.3818	1.96311	0.374057	5.24816	1.53628e-07	1.8896e-06
TBC1D17	396.105	0.651717	0.124192	5.24765	1.54052e-07	1.89369e-06
ZNF260	179.21	-0.706298	0.134595	-5.24757	1.54119e-07	1.89369e-06
RPN2	2623.06	-0.411235	0.0783879	-5.24615	1.5531e-07	1.90734e-06
SCD	109.763	-1.25983	0.240155	-5.24591	1.55517e-07	1.90843e-06
HIC2	207.046	1.15652	0.220464	5.24586	1.55559e-07	1.90843e-06
XBP1	2553.3	-0.657113	0.125291	-5.24468	1.56556e-07	1.91969e-06
SCDP1	11.1307	-1.49124	0.284345	-5.24449	1.56714e-07	1.92063e-06
RPL5P12	944.618	0.562136	0.107188	5.2444	1.56796e-07	1.92065e-06
PRKAR1A	4366.01	-0.974226	0.185799	-5.24343	1.57622e-07	1.92962e-06
PLEKHG3	802.08	1.33021	0.253695	5.24335	1.5769e-07	1.92962e-06
MYOF	723.873	-0.978011	0.186539	-5.24293	1.58049e-07	1.93302e-06
THAP3	163.436	0.829262	0.158218	5.24127	1.59474e-07	1.94945e-06
RP13-150K15	61.6048	1.18528	0.226154	5.24103	1.59684e-07	1.95102e-06
SH3GLB1	2219.89	-0.640736	0.122282	-5.23981	1.60745e-07	1.96297e-06
TRMT44	241.569	0.744214	0.142056	5.23886	1.61571e-07	1.97205e-06
SLBP	693.179	-0.522372	0.0997139	-5.23871	1.61706e-07	1.97235e-06
DNA2	81.6828	-0.91346	0.17437	-5.23862	1.61786e-07	1.97235e-06
UBE2G1	1424.22	-0.801876	0.153074	-5.23849	1.61893e-07	1.97235e-06
C5ORF30	122.846	-0.790033	0.150814	-5.23846	1.61926e-07	1.97235e-06
HSD17B10	348.419	0.654952	0.125037	5.23805	1.62283e-07	1.97569e-06
TBC1D13	609.615	0.38078	0.0727163	5.23652	1.63632e-07	1.99111e-06
XRN1	1824.73	-0.910743	0.173936	-5.23609	1.64013e-07	1.99473e-06
MLXIP	2489.43	0.736447	0.140651	5.23599	1.64099e-07	1.99475e-06
TOP3B	503.83	0.603576	0.115306	5.23454	1.65394e-07	2.00947e-06
BIRC5	34.2059	-1.85594	0.354621	-5.23358	1.6626e-07	2.01896e-06
MAP2K3	1378.05	0.656566	0.125467	5.23299	1.66787e-07	2.02434e-06
OXSR1	1486.55	-0.489887	0.0936179	-5.23283	1.66932e-07	2.02507e-06
CLIP2	328.013	0.950779	0.181723	5.23201	1.67676e-07	2.03305e-06
STK19	285.009	0.583052	0.111453	5.23137	1.68254e-07	2.03904e-06
MED20	158.929	-0.89152	0.170432	-5.23094	1.68649e-07	2.04278e-06
TFAP4	138.565	1.12853	0.215746	5.23083	1.68754e-07	2.04301e-06
RPL12P4	3639	0.976194	0.186641	5.23032	1.69214e-07	2.04756e-06
SGOL1	20.3302	-1.49959	0.286772	-5.22919	1.70253e-07	2.05908e-06
HIP1R	567.475	1.21519	0.232397	5.22892	1.705e-07	2.06102e-06
SLC25A11	280.801	0.764905	0.146297	5.22845	1.70938e-07	2.06528e-06
WDR3	280.495	-0.548044	0.104826	-5.22813	1.71237e-07	2.06784e-06
WDR18	84.9538	1.45074	0.27751	5.2277	1.71636e-07	2.07161e-06
SCYL1	485.24	0.863588	0.165213	5.22713	1.72162e-07	2.07657e-06
SNTA1	84.833	1.42397	0.272423	5.22707	1.72221e-07	2.07657e-06
AC093734	119.927	2.17997	0.417092	5.22658	1.72671e-07	2.08094e-06
RP11-8H2	146.591	-0.585606	0.11205	-5.22628	1.7295e-07	2.08325e-06
FAM13B	1221.76	-0.544304	0.10415	-5.22614	1.7309e-07	2.08388e-06
BMP1	125.112	0.871368	0.16674	5.2259	1.73307e-07	2.08545e-06
SERINC3	2329.02	-0.6549	0.125352	-5.22448	1.74641e-07	2.10044e-06
MST	4614.94	0.778864	0.141955	5.4867	4.09512e-08	2.12127e-06
UXT	547.456	0.55283	0.105874	5.22159	1.77395e-07	2.13249e-06
YIPF4	477.545	-1.04394	0.199939	-5.22127	1.777e-07	2.13509e-06
GLDC	25.2919	-2.71964	0.520977	-5.22028	1.78652e-07	2.14474e-06
AC004453	23917.4	0.654368	0.125352	5.22025	1.78683e-07	2.14474e-06
ATXN2L	1579.33	0.595721	0.114122	5.22003	1.78891e-07	2.14613e-06
CLK3	1667.6	0.712612	0.136517	5.21994	1.78979e-07	2.14613e-06
FUZ	102.556	0.894924	0.171451	5.21972	1.79194e-07	2.14763e-06
[truncated: 26,768 more rows]
